# Supplementary material for: The Extraordinary Diversity of Merodon avidus Complex (Diptera: Syrphidae)—Adding New Areas, New Species and a New Molecular Marker
Source: Insects. 2024 Feb 2;15(2):105. doi: 10.3390/insects15020105 (PMC10888622; doi:10.3390/insects15020105)
Supplement: Supplementary file 1 [file insects-15-00105-s001.zip › Table S1.xlsx]

## Sheet: Sheet1
Table 1. List of specimens used for molecular analysis with GenBank accession numbers (sequences newly generated herein are in boldface) and geometric morphometric analysis
DNA labcode ID	Database ID specimen voucher	Species	group/complex	lineage	Locality	Gender	GenBank no. 5'COI	GenBank no. 3'COI	GenBank no. 28S	GM lab code
AU736	FSUNS	Eumerus amoenus Loew, 1848	outgroup*		Italy, Sicily, via Messina-Catania	male ♂	KU365485	KU365421	KU365549
AU613	FSUNS:I1	Merodon natans (Fabricius, 1794)	natans group	natans lineage	Greece, Olimp mountain, Litochoras-Prionia 3	female ♀	MH511653	MH511653	MN264429
AU1561	FSUNS:T50	Мerodon pulveris Vujić & Radenković, 2011	natans group	natans lineage	Greece, Rhodes	female ♀	MN885873	MN885873	MN888578
TS230	FSUNS: 09994	Medon neonanus Vujić & Taylor 2015	nanus group	aureus lineage	Turkey, Isparta	male ♂	MH538357	MH538357	MH536897
Y742	MZH: id.luomus.fi/GJ.2825	Merodon funestus (Fabricius, 1794)	funestus group	aureus lineage	Italy, Sardinia, Monte Albo, near Punta Gurturgius	male ♂	MN295649	HE653249	HE797751
RU164	FSUNS:H17	Merodon loewi Van der Goot, 1964	ruficornis group	albifrons lineage	Greece, Mountain Pindos , Katara Pass	female ♀	ON562608	ON562608	OP114296
Y706	MZH: id.luomus.fi/GJ.2805	Merodon albifrons Meigen, 1822	albifrons group	albifrons lineage	Greece, Lesvos, 4 km SSE Agiassos	female ♀	FM206510	HE653241	HE797743
Y175	MZH: id.luomus.fi/GJ.2209	Merodon cabanerensis Marcos-Garcia, Vujić & Mengual, 2007	mumorum group	desuturinus lineage	Spain, Ciudad Real, Cabaneros NP	male ♂	MH521953	DQ386316	DQ386355
Y2078	MZH: id.luomus.fi/GJ.3545	Merodon desuturinus Vujić, Šimić & Radenković, 1995	mumorum group	desuturinus lineage	Serbia, Kopaonik	female ♀	LT882606	MH496003	MN401278
AU290	FSUNS:06535	Merodon serrulatus Wiedemann in Meigen, 1825	serrulatus group	avidus-nigritarsis lineage	Greece, Peloponnese,Laconia, Karyes, 25 km N from Sparta	male ♂	MN623571	MN623571	MN708303
TS27	FSUNS:08462	Мerodon italicus Rondani, 1845	italicus group	avidus-nigritarsis lineage	Turkey, Dazkin, Tutluca koyu	male ♂	MN514116	MN514116
Y949	FSUNS:Y949	Merodon aberrans Egger, 1860	aberrans group	avidus-nigritarsis lineage	Serbia, Fruška gora	male ♂	MN295638	MN264375	MN264421
Y1183	MZH: id.luomus.fi/GJ.3155	Мerodon aurifer Loew, 1862	aurifer group	avidus-nigritarsis lineage	Greece, Platania, Volos	female ♀	MN401265	MN401265	MN401276
Y1242	MZH: id.luomus.fi/GJ.3242	Мerodon pruni (Rossi, 1790)	pruni group	avidus-nigritarsis lineage	Greece, Samos, near Pythagorio	male ♂	LN890881	HE653260	HE797763
Y748	MZH: id.luomus.fi/GJ.2831	Мerodon clavipes (Fabricius, 1781)	clavipes group	avidus-nigritarsis lineage	Italy, Sardinia, near Fonni	male ♂	MN295644	HE653247	HE797748
Y870	MZH: id.luomus.fi/GJ.2962	Мerodon nigritarsis Rondani, 1845	nigritarsis group	avidus-nigritarsis lineage	Greece, Lesvos, Agiassos	male ♂	MK655476	MK655476	HE797760
TS11	FSUNS:08421	Мerodon testaceus Sack, 1913	nigritarsis group	avidus-nigritarsis lineage	Turkey, Isparta, Sarikaraagac- Beysehir yolu	male ♂	MN514170	MN514170	PP213168
Y2082	MZH: id.luomus.fi/GJ.3548	Мerodon crassifemoris Paramonov, 1925	unplaced	avidus-nigritarsis lineage	Turkey, Isparta, Kecborlu, Kozluca Köyu	female ♀	MN401266	MN401266	MN401277
Y2072	MZH: id.luomus.fi/GJ.3536	Merodon femoratus Sack, 1913	avidus group	avidus-nigritarsis lineage	Spain, close to Ubrique	male ♂	MN401267	MN401267	MN401280
AU1283	FSUNS:12096	Merodon megavidus Vujić & Radenković, 2016	avidus complex	avidus-nigritarsis lineage	Turkey, Bozdag, Česme	female ♀	PP238951	PP238917	NA	WM2948
AU1287	FSUNS:12057	Merodon megavidus Vujić & Radenković, 2016	avidus complex	avidus-nigritarsis lineage	Turkey, Bozdag, Ski Centre	male ♂	PP238952	PP238918	NA
AU1288	FSUNS:12058	Merodon megavidus Vujić & Radenković, 2016	avidus complex	avidus-nigritarsis lineage	Turkey, Bozdag, Ski Centre	female ♀	PP238953	PP238919	NA	WM2953
AU827	FSUNS:10163	Merodon megavidus Vujić & Radenković, 2016	avidus complex	avidus-nigritarsis lineage	Greece, Lesvos, Vatoussa	male ♂	KX017462	PP210056	PP213169	WM2356
AU885	FSUNS:10136	Merodon megavidus Vujić & Radenković, 2016	avidus complex	avidus-nigritarsis lineage	Greece, Lesvos, Vatoussa	female ♀	KX017463	PP210057	NA	WM2346
AU886	FSUNS:10147	Merodon megavidus Vujić & Radenković, 2016	avidus complex	avidus-nigritarsis lineage	Greece, Lesvos, Vatoussa	female ♀	KX017464	PP210058	PP213170	WM2353
TS741	FSUNS:23947	Merodon moenium Wiedemann in Meigen, 1822	avidus complex	avidus-nigritarsis lineage	Croatia, Cres, Hrasta	male ♂	PP238954	PP238920	NA
TS742	FSUNS:23941	Merodon moenium Wiedemann in Meigen, 1822	avidus complex	avidus-nigritarsis lineage	Croatia, Cres, Loznati	male ♂	PP238955	PP238921	PP213171
TS743	FSUNS:23942	Merodon moenium Wiedemann in Meigen, 1822	avidus complex	avidus-nigritarsis lineage	Croatia, Cres, Nerezine	male ♂	PP238956	PP238922	NA
TS745	FSUNS:23959	Merodon moenium Wiedemann in Meigen, 1822	avidus complex	avidus-nigritarsis lineage	Croatia, Krk, Uvala Čavlena	male ♂	PP238957	PP238923	PP213172
TS746	FSUNS:23958	Merodon moenium Wiedemann in Meigen, 1822	avidus complex	avidus-nigritarsis lineage	Croatia, Krk, Uvala Čavlena	male ♂	PP238958	PP238924	PP213173
TS747	FSUNS:23948	Merodon moenium Wiedemann in Meigen, 1822	avidus complex	avidus-nigritarsis lineage	Croatia, Cres, Hrasta	male ♂	PP238959	PP238925	PP213174
TS748	FSUNS:12657	Merodon moenium Wiedemann in Meigen, 1822	avidus complex	avidus-nigritarsis lineage	France, Corsica, Asco		PP238960	PP238926	PP213175
TS749	FSUNS:12575	Merodon moenium Wiedemann in Meigen, 1822	avidus complex	avidus-nigritarsis lineage	France, Corsica, Asco	male ♂	PP238961	PP238927	NA
AU1577	FSUNS	Merodon moenium Wiedemann in Meigen, 1822	avidus complex	avidus-nigritarsis lineage	Ukraine, Kyiv Region	male ♂	PP238962	PP238928	PP213176
AU1578	FSUNS	Merodon moenium Wiedemann in Meigen, 1822	avidus complex	avidus-nigritarsis lineage	Ukraine, Kyiv Region	male ♂	PP238963	PP238929	NA
TS191	FSUNS:B14	Merodon moenium Wiedemann in Meigen, 1822	avidus complex	avidus-nigritarsis lineage	Montenegro, Durmitor, Veliki Štuoc	male ♂	KT731129	PP210059	PP213177
TS193	FSUNS:Ć12	Merodon moenium Wiedemann in Meigen, 1822	avidus complex	avidus-nigritarsis lineage	Serbia, Djerdap, Ciganski potok	male ♂	KT731124	PP210060	NA	Ć12
TS194	FSUNS:Ć19	Merodon moenium Wiedemann in Meigen, 1822	avidus complex	avidus-nigritarsis lineage	Serbia, Stara planina, Dojkinačka reka	male ♂	KT731129	PP210061	PP213178
TS195	FSUNS:Ć80	Merodon moenium Wiedemann in Meigen, 1822	avidus complex	avidus-nigritarsis lineage	Serbia, Fruška gora, Glavica	male ♂	KT731132	PP210062	PP213179	Ć80
TS196	FSUNS:AE12	Merodon moenium Wiedemann in Meigen, 1822	avidus complex	avidus-nigritarsis lineage	Serbia, Kopaonik, Kadijevac	male ♂	KT731124	PP210063	PP213180
TS199	FSUNS:AD80	Merodon moenium Wiedemann in Meigen, 1822	avidus complex	avidus-nigritarsis lineage	Montenegro, Orjen, Vratlo	male ♂	KT731124	PP210064	PP213181
TS163	FSUNS:07083	Merodon ibericus Vujić, 2015	avidus complex	avidus-nigritarsis lineage	Morocco, Middle Atlas, Azrou, Cedar Forest	male ♂	KT731111	PP210065	PP213182
TS164	FSUNS:07092	Merodon ibericus Vujić, 2015	avidus complex	avidus-nigritarsis lineage	Morocco, Middle Atlas, Azrou, Cedar Forest	male ♂	KT731112	PP210066	PP213183
TS165	FSUNS:07103	Merodon ibericus Vujić, 2015	avidus complex	avidus-nigritarsis lineage	Morocco, Middle Atlas, near Ifrane	male ♂	KT731115	PP210067	PP213184
TS169	FSUNS:07413	Merodon ibericus Vujić, 2015	avidus complex	avidus-nigritarsis lineage	Spain, Sierra Nevada	male ♂	KT731117	PP210068	PP213185
TS171	FSUNS:07320	Merodon ibericus Vujić, 2015	avidus complex	avidus-nigritarsis lineage	Spain, Sierra Nevada	male ♂	KT731116	PP210069	PP213186	WM1170
TS172	FSUNS:07376	Merodon ibericus Vujić, 2015	avidus complex	avidus-nigritarsis lineage	Spain, Sierra Nevada	male ♂	KT731121	PP210070	PP213187	WM1175
TS175	FSUNS:07158	Merodon ibericus Vujić, 2015	avidus complex	avidus-nigritarsis lineage	Spain, Cadiz, Grazalema	female ♀	KT731117	PP210071	PP213188
TS176	FSUNS:07254	Merodon ibericus Vujić, 2015	avidus complex	avidus-nigritarsis lineage	Spain, Sierra Nevada	male ♂	KT731118	PP210072	PP213189
TS188	FSUNS:07077	Merodon ibericus Vujić, 2015	avidus complex	avidus-nigritarsis lineage	Morocco, Middle Atlas, Azrou, Cedar Forest	male ♂	KT731110	PP210073	PP213190
TS190	FSUNS:07076	Merodon ibericus Vujić, 2015	avidus complex	avidus-nigritarsis lineage	Morocco, Middle Atlas, Azrou, Cedar Forest	male ♂	KT731109	PP210074	PP213191
TS192	FSUNS:Ć1	Мerodon avidus (Rossi, 1790)	avidus complex	avidus-nigritarsis lineage	Serbia, Malinik	female ♀	KT731130	PP210075	PP213192
TS198	FSUNS:AE39	Мerodon avidus (Rossi, 1790)	avidus complex	avidus-nigritarsis lineage	Serbia, Dubašnica, Lazareva reka	male ♂	KT731125	PP210076	PP213193
TS200	FSUNS:Ć51	Мerodon avidus (Rossi, 1790)	avidus complex	avidus-nigritarsis lineage	Italy, Piemonte, Cuneo	male ♂	KT731125	PP210077	NA	Ć51
TS201	FSUNS:Ć49	Мerodon avidus (Rossi, 1790)	avidus complex	avidus-nigritarsis lineage	Italy, Brescia, Cunetone	male ♂	KT731126	PP210078	PP213194	Ć49
TS204	FSUNS:Ć43	Мerodon avidus (Rossi, 1790)	avidus complex	avidus-nigritarsis lineage	Italy, Trento, Sarche	male ♂	KT731131	PP210079	PP213195
TS205	FSUNS:Ć34	Мerodon avidus (Rossi, 1790)	avidus complex	avidus-nigritarsis lineage	Croatia, Umag	male ♂	KT731126	PP210080	PP213196	Ć34
TS206	FSUNS:AI44	Мerodon avidus (Rossi, 1790)	avidus complex	avidus-nigritarsis lineage	Greece, Olympus	female ♀	KT731128	PP210081	PP213197
TS207	FSUNS:AI8	Мerodon avidus (Rossi, 1790)	avidus complex	avidus-nigritarsis lineage	Greece, Evros	female ♀	KT731127	PP210082	PP213198
TS208	FSUNS:AH99	Мerodon avidus (Rossi, 1790)	avidus complex	avidus-nigritarsis lineage	Turkey, Baffa	male ♂	KT731126	PP210083	PP213199
TS209	FSUNS:06942	Мerodon avidus (Rossi, 1790)	avidus complex	avidus-nigritarsis lineage	Turkey, Bozdag, Allahdiyen	male ♂	KT731106	PP210084	PP213200
TS728	FSUNS:11538	Мerodon avidus (Rossi, 1790)	avidus complex	avidus-nigritarsis lineage	Greece, Corfu, Strinilas	male ♂	PP238964	PP238930	PP213201
TS729	FSUNS:11550	Мerodon avidus (Rossi, 1790)	avidus complex	avidus-nigritarsis lineage	Greece, Corfu, Strinilas	male ♂	PP238965	PP238931	PP213202
TS730	FSUNS:11543	Мerodon avidus (Rossi, 1790)	avidus complex	avidus-nigritarsis lineage	Greece, Corfu, Strinilas	male ♂	PP238966	PP238932	PP213203
TS560	HJ:18296	Merodon nigroscutum Vujić, Radenković et Likov sp nov.	avidus complex	avidus-nigritarsis lineage	Iran, Mazandaran province, 3.2 km S of Kandelous	male ♂	PP238967	PP238933	PP213204	WM2960
TS563	HJ:18299	Merodon nigroscutum Vujić, Radenković et Likov sp nov.	avidus complex	avidus-nigritarsis lineage	Iran, Mazandaran province, 3.2 km S of Kandelous	male ♂	PP238968	PP238934	NA	WM2957
TS564	HJ:18301	Merodon nigroscutum Vujić, Radenković et Likov sp nov.	avidus complex	avidus-nigritarsis lineage	Iran, Mazandaran province, 34 km S of Chalus	male ♂	PP238969	PP238935	PP213205	WM2959
TS565	HJ:18338	Merodon atroavidus Vujić, Radenković et Likov sp nov.	avidus complex	avidus-nigritarsis lineage	Iran, Mazandaran province, 34 km S of Chalus	male ♂	PP238970	PP238936	NA	WM2977
TS567	HJ:18325	Merodon atroavidus Vujić, Radenković et Likov sp nov.	avidus complex	avidus-nigritarsis lineage	Iran, Mazandaran province, 34 km S of Chalus	female ♀	PP238971	PP238937	NA	WM2989
TS571	HJ:18344	Merodon atroavidus Vujić, Radenković et Likov sp nov.	avidus complex	avidus-nigritarsis lineage	Iran, Mazandaran province, 3.2 km S of Kandelous	male ♂	PP238972	PP238938	PP213206	WM2984
TS609	FSUNS:V75	Merodon magnus Vujić, Kočiš Tubić et Ačanski sp nov.	avidus complex	avidus-nigritarsis lineage	Greece, Samos, Pyrgos	female ♀	PP238973	PP238939	NA
AU824	FSUNS:V74	Merodon magnus Vujić, Kočiš Tubić et Ačanski sp nov.	avidus complex	avidus-nigritarsis lineage	Greece, Samos, Pyrgos	male ♂	PP238974	PP238940	PP213207	WM2333
AU825	FSUNS:V76	Merodon magnus Vujić, Kočiš Tubić et Ačanski sp nov.	avidus complex	avidus-nigritarsis lineage	Greece, Samos, Pyrgos	male ♂	PP238975	PP238941	PP213208	WM2332
AU826	FSUNS:V61	Merodon magnus Vujić, Kočiš Tubić et Ačanski sp nov.	avidus complex	avidus-nigritarsis lineage	Greece, Samos, Pyrgos	male ♂	PP238976	PP238942	PP213209	WM2334
TS726	FSUNS:07795	Merodon pseudomoenium Vujić, Kočiš Tubić et Ačanski sp nov.	avidus complex	avidus-nigritarsis lineage	Greece, Corfu, Strinilas	male ♂	PP238977	PP238943	PP213210
TS727	FSUNS:11447	Merodon pseudomoenium Vujić, Kočiš Tubić et Ačanski sp nov.	avidus complex	avidus-nigritarsis lineage	Greece, Corfu, Ano Korakiana	male ♂	PP238978	PP238944	PP213211
TS731	FSUNS:06691	Merodon pseudomoenium Vujić, Kočiš Tubić et Ačanski sp nov.	avidus complex	avidus-nigritarsis lineage	Greece, Peloponnese, Achaia, Near Erimanthos	male ♂	PP238979	PP238945	PP213212	WM1197
TS732	FSUNS:15717	Merodon pseudomoenium Vujić, Kočiš Tubić et Ačanski sp nov.	avidus complex	avidus-nigritarsis lineage	Greece, Peloponnese, near Falanthos	male ♂	PP238980	PP238946	PP213213	ME165
TS733	FSUNS:11653	Merodon pseudomoenium Vujić, Kočiš Tubić et Ačanski sp nov.	avidus complex	avidus-nigritarsis lineage	Greece, Peloponnese, Karyes, 25 km N from Sparta	male ♂	PP238981	PP238947	NA
TS734	FSUNS:06690	Merodon pseudomoenium Vujić, Kočiš Tubić et Ačanski sp nov.	avidus complex	avidus-nigritarsis lineage	Greece, Peloponnese, Achaia, Near Erimanthos	male ♂	PP238982	PP238948	PP213214	WM1196
TS739	FSUNS:15927	Merodon pseudomoenium Vujić, Kočiš Tubić et Ačanski sp nov.	avidus complex	avidus-nigritarsis lineage	Greece, Ioannina, Elefterol	female ♀	PP238983	PP238949	PP213215	ME171
TS740	FSUNS:15838	Merodon pseudomoenium Vujić, Kočiš Tubić et Ačanski sp nov.	avidus complex	avidus-nigritarsis lineage	Greece, Ioannina, Konitsa	male ♂	PP238984	PP238950	PP213216
	18340	Merodon atroavidus Vujić, Radenković et Likov sp nov.	avidus complex	avidus-nigritarsis lineage	Iran, Mazandaran province, 3.2km S of Kandelous	male ♂				WM2979
	18341	Merodon atroavidus Vujić, Radenković et Likov sp nov.	avidus complex	avidus-nigritarsis lineage	Iran, Mazandaran province, 3.2km S of Kandelous	male ♂				WM2980
	18345	Merodon atroavidus Vujić, Radenković et Likov sp nov.	avidus complex	avidus-nigritarsis lineage	Iran, Mazandaran province, 3.2km S of Kandelous	male ♂				WM2982
	18335	Merodon atroavidus Vujić, Radenković et Likov sp nov.	avidus complex	avidus-nigritarsis lineage	Iran, Mazandaran province, 3.2km S of Kandelous	female ♀				WM2996
	18317	Merodon atroavidus Vujić, Radenković et Likov sp nov.	avidus complex	avidus-nigritarsis lineage	Iran, Mazandaran province, 34km S of Chalus	male ♂				WM2981
	18343	Merodon atroavidus Vujić, Radenković et Likov sp nov.	avidus complex	avidus-nigritarsis lineage	Iran, Mazandaran province, 34km S of Chalus	male ♂				WM2983
	18342	Merodon atroavidus Vujić, Radenković et Likov sp nov.	avidus complex	avidus-nigritarsis lineage	Iran, Mazandaran province, 34km S of Chalus	male ♂				WM2985
	18303	Merodon atroavidus Vujić, Radenković et Likov sp nov.	avidus complex	avidus-nigritarsis lineage	Iran, Mazandaran province, 34km S of Chalus	female ♀				WM2986
	18331	Merodon atroavidus Vujić, Radenković et Likov sp nov.	avidus complex	avidus-nigritarsis lineage	Iran, Mazandaran province, 34km S of Chalus	female ♀				WM2987
	18332	Merodon atroavidus Vujić, Radenković et Likov sp nov.	avidus complex	avidus-nigritarsis lineage	Iran, Mazandaran province, 34km S of Chalus	female ♀				WM2988
	18326	Merodon atroavidus Vujić, Radenković et Likov sp nov.	avidus complex	avidus-nigritarsis lineage	Iran, Mazandaran province, 34km S of Chalus	female ♀				WM2990
	18328	Merodon atroavidus Vujić, Radenković et Likov sp nov.	avidus complex	avidus-nigritarsis lineage	Iran, Mazandaran province, 34km S of Chalus	female ♀				WM2991
	18329	Merodon atroavidus Vujić, Radenković et Likov sp nov.	avidus complex	avidus-nigritarsis lineage	Iran, Mazandaran province, 34km S of Chalus	female ♀				WM2992
	18330	Merodon atroavidus Vujić, Radenković et Likov sp nov.	avidus complex	avidus-nigritarsis lineage	Iran, Mazandaran province, 34km S of Chalus	female ♀				WM2993
	18319	Merodon atroavidus Vujić, Radenković et Likov sp nov.	avidus complex	avidus-nigritarsis lineage	Iran, Mazandaran province, 34km S of Chalus	female ♀				WM2994
	18327	Merodon atroavidus Vujić, Radenković et Likov sp nov.	avidus complex	avidus-nigritarsis lineage	Iran, Mazandaran province, 34km S of Chalus	female ♀				WM2995
	G2627	Мerodon avidus (Rossi, 1790)	avidus complex	avidus-nigritarsis lineage	Bulgaria, Pirin, Rozen	female ♀				WM806
	A6	Мerodon avidus (Rossi, 1790)	avidus complex	avidus-nigritarsis lineage	Croatia, Istria, Umag, Sol Polinezia	male ♂				A6
	A8	Мerodon avidus (Rossi, 1790)	avidus complex	avidus-nigritarsis lineage	Croatia, Istria, Umag, Sol Polinezia	male ♂				A8
	A14	Мerodon avidus (Rossi, 1790)	avidus complex	avidus-nigritarsis lineage	Croatia, Istria, Umag, Sol Polinezia	male ♂				WM808
	A12	Мerodon avidus (Rossi, 1790)	avidus complex	avidus-nigritarsis lineage	Croatia, Istria, Umag, Sol Polinezia	male ♂				WM810
	A11	Мerodon avidus (Rossi, 1790)	avidus complex	avidus-nigritarsis lineage	Croatia, Istria, Umag, Sol Polinezia	male ♂				WM811
	A10	Мerodon avidus (Rossi, 1790)	avidus complex	avidus-nigritarsis lineage	Croatia, Istria, Umag, Sol Polinezia	male ♂				WM812
	A9	Мerodon avidus (Rossi, 1790)	avidus complex	avidus-nigritarsis lineage	Croatia, Istria, Umag, Sol Polinezia	male ♂				WM813
	A2	Мerodon avidus (Rossi, 1790)	avidus complex	avidus-nigritarsis lineage	Croatia, Istria, Umag, Sol Polinezia	male ♂				WM815
	Ć84	Мerodon avidus (Rossi, 1790)	avidus complex	avidus-nigritarsis lineage	Croatia, Istria, Umag, Sol Polinezia	male ♂				WM817
	A4	Мerodon avidus (Rossi, 1790)	avidus complex	avidus-nigritarsis lineage	Croatia, Istria, Umag, Sol Polinezia	female ♀				A4
	A13	Мerodon avidus (Rossi, 1790)	avidus complex	avidus-nigritarsis lineage	Croatia, Istria, Umag, Sol Polinezia	female ♀				WM809
	A1	Мerodon avidus (Rossi, 1790)	avidus complex	avidus-nigritarsis lineage	Croatia, Istria, Umag, Sol Polinezia	female ♀				WM816
	Ć33	Мerodon avidus (Rossi, 1790)	avidus complex	avidus-nigritarsis lineage	Croatia, Umag, Sol Polinesia hotel	male ♂				Ć33
	Ć35	Мerodon avidus (Rossi, 1790)	avidus complex	avidus-nigritarsis lineage	Croatia, Umag, Sol Polinesia hotel	male ♂				Ć35
	Ć37	Мerodon avidus (Rossi, 1790)	avidus complex	avidus-nigritarsis lineage	Croatia, Umag, Sol Polinesia hotel	male ♂				Ć37
	Ć40	Мerodon avidus (Rossi, 1790)	avidus complex	avidus-nigritarsis lineage	Croatia, Umag, Sol Polinesia hotel	male ♂				WM958
	Ć41	Мerodon avidus (Rossi, 1790)	avidus complex	avidus-nigritarsis lineage	Croatia, Umag, Sol Polinesia hotel	male ♂				WM964
	Ć39	Мerodon avidus (Rossi, 1790)	avidus complex	avidus-nigritarsis lineage	Croatia, Umag, Sol Polinesia hotel	male ♂				WM976
	Ć32	Мerodon avidus (Rossi, 1790)	avidus complex	avidus-nigritarsis lineage	Croatia, Umag, Sol Polinesia hotel	female ♀				Ć32
	Ć36	Мerodon avidus (Rossi, 1790)	avidus complex	avidus-nigritarsis lineage	Croatia, Umag, Sol Polinesia hotel	female ♀				Ć36
	Ć38	Мerodon avidus (Rossi, 1790)	avidus complex	avidus-nigritarsis lineage	Croatia, Umag, Sol Polinesia hotel	female ♀				Ć38
	I60	Мerodon avidus (Rossi, 1790)	avidus complex	avidus-nigritarsis lineage	Greece, Drama, Kato Nevrokopi	male ♂				WM827
	I37	Мerodon avidus (Rossi, 1790)	avidus complex	avidus-nigritarsis lineage	Greece, Drama, Kato Nevrokopi	male ♂				WM831
	I38	Мerodon avidus (Rossi, 1790)	avidus complex	avidus-nigritarsis lineage	Greece, Drama, Kato Nevrokopi	female ♀				WM830
	I71	Мerodon avidus (Rossi, 1790)	avidus complex	avidus-nigritarsis lineage	Greece, Drama, Sidironero 1	male ♂				WM820
	I70	Мerodon avidus (Rossi, 1790)	avidus complex	avidus-nigritarsis lineage	Greece, Drama, Sidironero 1	male ♂				WM821
	I69	Мerodon avidus (Rossi, 1790)	avidus complex	avidus-nigritarsis lineage	Greece, Drama, Sidironero 1	male ♂				WM822
	I68	Мerodon avidus (Rossi, 1790)	avidus complex	avidus-nigritarsis lineage	Greece, Drama, Sidironero 1	male ♂				WM823
	I66	Мerodon avidus (Rossi, 1790)	avidus complex	avidus-nigritarsis lineage	Greece, Drama, Sidironero 1	male ♂				WM824
	I65	Мerodon avidus (Rossi, 1790)	avidus complex	avidus-nigritarsis lineage	Greece, Drama, Sidironero 1	male ♂				WM825
	I54	Мerodon avidus (Rossi, 1790)	avidus complex	avidus-nigritarsis lineage	Greece, Drama, Sidironero 1	male ♂				WM828
	I41	Мerodon avidus (Rossi, 1790)	avidus complex	avidus-nigritarsis lineage	Greece, Drama, Sidironero 1	male ♂				WM829
	I73	Мerodon avidus (Rossi, 1790)	avidus complex	avidus-nigritarsis lineage	Greece, Drama, Sidironero 1	female ♀				WM819
	I64	Мerodon avidus (Rossi, 1790)	avidus complex	avidus-nigritarsis lineage	Greece, Drama, Sidironero 2	female ♀				WM826
	I76	Мerodon avidus (Rossi, 1790)	avidus complex	avidus-nigritarsis lineage	Greece, Drama, Volakas	female ♀				WM818
	Z65	Мerodon avidus (Rossi, 1790)	avidus complex	avidus-nigritarsis lineage	Greece, Lesvos,	male ♂				WM832
	Z66	Мerodon avidus (Rossi, 1790)	avidus complex	avidus-nigritarsis lineage	Greece, Lesvos,	male ♂				WM833
	Z64	Мerodon avidus (Rossi, 1790)	avidus complex	avidus-nigritarsis lineage	Greece, Lesvos,	male ♂				WM841
	Z50	Мerodon avidus (Rossi, 1790)	avidus complex	avidus-nigritarsis lineage	Greece, Lesvos,	male ♂				WM952
	Z51	Мerodon avidus (Rossi, 1790)	avidus complex	avidus-nigritarsis lineage	Greece, Lesvos,	male ♂				WM956
	Z55	Мerodon avidus (Rossi, 1790)	avidus complex	avidus-nigritarsis lineage	Greece, Lesvos,	male ♂				WM966
	Z57	Мerodon avidus (Rossi, 1790)	avidus complex	avidus-nigritarsis lineage	Greece, Lesvos,	male ♂				WM970
	Z54	Мerodon avidus (Rossi, 1790)	avidus complex	avidus-nigritarsis lineage	Greece, Lesvos,	male ♂				WM971
	Z56	Мerodon avidus (Rossi, 1790)	avidus complex	avidus-nigritarsis lineage	Greece, Lesvos,	male ♂				WM972
	Z60	Мerodon avidus (Rossi, 1790)	avidus complex	avidus-nigritarsis lineage	Greece, Lesvos,	male ♂				Z60
	Z15	Мerodon avidus (Rossi, 1790)	avidus complex	avidus-nigritarsis lineage	Greece, Lesvos,	female ♀				WM957
	Q98	Мerodon avidus (Rossi, 1790)	avidus complex	avidus-nigritarsis lineage	Greece, Lesvos, Ag. Issidoros-Plomari	male ♂				WM836
	G1709	Мerodon avidus (Rossi, 1790)	avidus complex	avidus-nigritarsis lineage	Greece, Lesvos, Agiassos	male ♂				WM837
	G1707	Мerodon avidus (Rossi, 1790)	avidus complex	avidus-nigritarsis lineage	Greece, Lesvos, Agiassos	male ♂				WM838
	G1706	Мerodon avidus (Rossi, 1790)	avidus complex	avidus-nigritarsis lineage	Greece, Lesvos, Agiassos	male ♂				WM839
	G1705	Мerodon avidus (Rossi, 1790)	avidus complex	avidus-nigritarsis lineage	Greece, Lesvos, Agiassos	male ♂				WM840
	G1716	Мerodon avidus (Rossi, 1790)	avidus complex	avidus-nigritarsis lineage	Greece, Lesvos, Agiassos	male ♂				WM843
	Q59	Мerodon avidus (Rossi, 1790)	avidus complex	avidus-nigritarsis lineage	Greece, Lesvos, Agiassos, Sanatorio	male ♂				WM834
	Q62	Мerodon avidus (Rossi, 1790)	avidus complex	avidus-nigritarsis lineage	Greece, Lesvos, Agiassos, Sanatorio	male ♂				WM835
	Y98	Мerodon avidus (Rossi, 1790)	avidus complex	avidus-nigritarsis lineage	Greece, Lesvos, lokalitet 4	male ♂				WM945
	Y97	Мerodon avidus (Rossi, 1790)	avidus complex	avidus-nigritarsis lineage	Greece, Lesvos, lokalitet 4	male ♂				WM967
	H64	Мerodon avidus (Rossi, 1790)	avidus complex	avidus-nigritarsis lineage	Greece, Mountain Olympos, Ag. Paraskevi, kanjon	female ♀				WM913
	H73	Мerodon avidus (Rossi, 1790)	avidus complex	avidus-nigritarsis lineage	Greece, Mountain Olympos, Litochoras-Prionia 1, do ulaza u NP	male ♂				WM905
	H69	Мerodon avidus (Rossi, 1790)	avidus complex	avidus-nigritarsis lineage	Greece, Mountain Olympos, Litochoras-Prionia 1, do ulaza u NP	male ♂				WM907
	H66	Мerodon avidus (Rossi, 1790)	avidus complex	avidus-nigritarsis lineage	Greece, Mountain Olympos, Litochoras-Prionia 1, do ulaza u NP	male ♂				WM910
	H74	Мerodon avidus (Rossi, 1790)	avidus complex	avidus-nigritarsis lineage	Greece, Mountain Olympos, Litochoras-Prionia 1, do ulaza u NP	female ♀				WM904
	H70	Мerodon avidus (Rossi, 1790)	avidus complex	avidus-nigritarsis lineage	Greece, Mountain Olympos, Litochoras-Prionia 1, do ulaza u NP	female ♀				WM906
	H68	Мerodon avidus (Rossi, 1790)	avidus complex	avidus-nigritarsis lineage	Greece, Mountain Olympos, Litochoras-Prionia 1, do ulaza u NP	female ♀				WM908
	H67	Мerodon avidus (Rossi, 1790)	avidus complex	avidus-nigritarsis lineage	Greece, Mountain Olympos, Litochoras-Prionia 1, do ulaza u NP	female ♀				WM909
	H76	Мerodon avidus (Rossi, 1790)	avidus complex	avidus-nigritarsis lineage	Greece, Mountain Olympos, Litochoras-Prionia 2, na ulazu u NP	male ♂				WM898
	H81	Мerodon avidus (Rossi, 1790)	avidus complex	avidus-nigritarsis lineage	Greece, Mountain Olympos, Litochoras-Prionia 2, na ulazu u NP	male ♂				WM899
	H80	Мerodon avidus (Rossi, 1790)	avidus complex	avidus-nigritarsis lineage	Greece, Mountain Olympos, Litochoras-Prionia 2, na ulazu u NP	male ♂				WM900
	H79	Мerodon avidus (Rossi, 1790)	avidus complex	avidus-nigritarsis lineage	Greece, Mountain Olympos, Litochoras-Prionia 2, na ulazu u NP	male ♂				WM901
	H78	Мerodon avidus (Rossi, 1790)	avidus complex	avidus-nigritarsis lineage	Greece, Mountain Olympos, Litochoras-Prionia 2, na ulazu u NP	male ♂				WM902
	H77	Мerodon avidus (Rossi, 1790)	avidus complex	avidus-nigritarsis lineage	Greece, Mountain Olympos, Litochoras-Prionia 2, na ulazu u NP	male ♂				WM903
	I26	Мerodon avidus (Rossi, 1790)	avidus complex	avidus-nigritarsis lineage	Greece, Mountain Olympos, Litochoras-Prionia 4	male ♂				WM894
	I25	Мerodon avidus (Rossi, 1790)	avidus complex	avidus-nigritarsis lineage	Greece, Mountain Olympos, Litochoras-Prionia 4	male ♂				WM895
	I19	Мerodon avidus (Rossi, 1790)	avidus complex	avidus-nigritarsis lineage	Greece, Mountain Olympos, Litochoras-Prionia 4	male ♂				WM896
	I18	Мerodon avidus (Rossi, 1790)	avidus complex	avidus-nigritarsis lineage	Greece, Mountain Olympos, Litochoras-Prionia 4	male ♂				WM897
	I93	Мerodon avidus (Rossi, 1790)	avidus complex	avidus-nigritarsis lineage	Greece, Mountain Olympos, Od Prionie do manastira St. Dionis	female ♀				WM911
	I92	Мerodon avidus (Rossi, 1790)	avidus complex	avidus-nigritarsis lineage	Greece, Mountain Olympos, Od Prionie do manastira St. Dionis	female ♀				WM912
		Мerodon avidus (Rossi, 1790)	avidus complex	avidus-nigritarsis lineage	Greece, Peloponnese, Kardaras	male ♂				WM1181
		Мerodon avidus (Rossi, 1790)	avidus complex	avidus-nigritarsis lineage	Greece, Peloponnese, Kardaras	female ♀				WM1180
		Мerodon avidus (Rossi, 1790)	avidus complex	avidus-nigritarsis lineage	Greece, Peloponnese, Kardaras	female ♀				WM1182
		Мerodon avidus (Rossi, 1790)	avidus complex	avidus-nigritarsis lineage	Greece, Peloponnese, Kardaras	female ♀				WM1183
		Мerodon avidus (Rossi, 1790)	avidus complex	avidus-nigritarsis lineage	Greece, Peloponnese, Kardaras	female ♀				WM1185
		Мerodon avidus (Rossi, 1790)	avidus complex	avidus-nigritarsis lineage	Greece, Peloponnese, Karyes	male ♂				WM1186
		Мerodon avidus (Rossi, 1790)	avidus complex	avidus-nigritarsis lineage	Greece, Peloponnese, Karyes	female ♀				WM1190
		Мerodon avidus (Rossi, 1790)	avidus complex	avidus-nigritarsis lineage	Greece, Peloponnese, near Erimanthos	male ♂				WM1187
		Мerodon avidus (Rossi, 1790)	avidus complex	avidus-nigritarsis lineage	Greece, Peloponnese, near Erimanthos	male ♂				WM1188
		Мerodon avidus (Rossi, 1790)	avidus complex	avidus-nigritarsis lineage	Greece, Peloponnese, near Erimanthos	male ♂				WM1189
	H53	Мerodon avidus (Rossi, 1790)	avidus complex	avidus-nigritarsis lineage	Greece, Pindos Mountain , Iznad Panagije (Panagia)	male ♂				WM865
	H48	Мerodon avidus (Rossi, 1790)	avidus complex	avidus-nigritarsis lineage	Greece, Pindos Mountain , Iznad Panagije (Panagia)	male ♂				WM868
	H40	Мerodon avidus (Rossi, 1790)	avidus complex	avidus-nigritarsis lineage	Greece, Pindos Mountain , Iznad Panagije (Panagia)	male ♂				WM869
	H39	Мerodon avidus (Rossi, 1790)	avidus complex	avidus-nigritarsis lineage	Greece, Pindos Mountain , Iznad Panagije (Panagia)	male ♂				WM870
	H42	Мerodon avidus (Rossi, 1790)	avidus complex	avidus-nigritarsis lineage	Greece, Pindos Mountain , Iznad Panagije (Panagia)	male ♂				WM871
	H47	Мerodon avidus (Rossi, 1790)	avidus complex	avidus-nigritarsis lineage	Greece, Pindos Mountain , Iznad Panagije (Panagia)	male ♂				WM872
	H45	Мerodon avidus (Rossi, 1790)	avidus complex	avidus-nigritarsis lineage	Greece, Pindos Mountain , Iznad Panagije (Panagia)	male ♂				WM875
	H26	Мerodon avidus (Rossi, 1790)	avidus complex	avidus-nigritarsis lineage	Greece, Pindos Mountain , Iznad Panagije (Panagia)	male ♂				WM880
	H41	Мerodon avidus (Rossi, 1790)	avidus complex	avidus-nigritarsis lineage	Greece, Pindos Mountain , Iznad Panagije (Panagia)	male ♂				WM881
	H52	Мerodon avidus (Rossi, 1790)	avidus complex	avidus-nigritarsis lineage	Greece, Pindos Mountain , Iznad Panagije (Panagia)	female ♀				WM866
	H51	Мerodon avidus (Rossi, 1790)	avidus complex	avidus-nigritarsis lineage	Greece, Pindos Mountain , Iznad Panagije (Panagia)	female ♀				WM867
	H46	Мerodon avidus (Rossi, 1790)	avidus complex	avidus-nigritarsis lineage	Greece, Pindos Mountain , Iznad Panagije (Panagia)	female ♀				WM873
	H43	Мerodon avidus (Rossi, 1790)	avidus complex	avidus-nigritarsis lineage	Greece, Pindos Mountain , Iznad Panagije (Panagia)	female ♀				WM874
	H44	Мerodon avidus (Rossi, 1790)	avidus complex	avidus-nigritarsis lineage	Greece, Pindos Mountain , Iznad Panagije (Panagia)	female ♀				WM876
	H36	Мerodon avidus (Rossi, 1790)	avidus complex	avidus-nigritarsis lineage	Greece, Pindos Mountain , Iznad Panagije (Panagia)	female ♀				WM877
	H28	Мerodon avidus (Rossi, 1790)	avidus complex	avidus-nigritarsis lineage	Greece, Pindos Mountain , Iznad Panagije (Panagia)	female ♀				WM878
	H35	Мerodon avidus (Rossi, 1790)	avidus complex	avidus-nigritarsis lineage	Greece, Pindos Mountain , Iznad Panagije (Panagia)	female ♀				WM879
	G2351	Мerodon avidus (Rossi, 1790)	avidus complex	avidus-nigritarsis lineage	Greece, Pindos Mountain , Katara Pass	male ♂				WM1150
	G2350	Мerodon avidus (Rossi, 1790)	avidus complex	avidus-nigritarsis lineage	Greece, Pindos Mountain , Katara Pass	male ♂				WM1151
	G2352	Мerodon avidus (Rossi, 1790)	avidus complex	avidus-nigritarsis lineage	Greece, Pindos Mountain , Katara Pass	female ♀				WM1149
	T86	Мerodon avidus (Rossi, 1790)	avidus complex	avidus-nigritarsis lineage	Italy, Apoane mountains, Piza mountains	male ♂				T86
	T87	Мerodon avidus (Rossi, 1790)	avidus complex	avidus-nigritarsis lineage	Italy, Apoane mountains, Piza mountains	male ♂				T87
	T88	Мerodon avidus (Rossi, 1790)	avidus complex	avidus-nigritarsis lineage	Italy, Apoane mountains, Piza mountains	male ♂				T88
	T85	Мerodon avidus (Rossi, 1790)	avidus complex	avidus-nigritarsis lineage	Italy, Apoane mountains, Piza mountains	male ♂				WM1136
	T93	Мerodon avidus (Rossi, 1790)	avidus complex	avidus-nigritarsis lineage	Italy, Apoane mountains, Piza mountains	male ♂				WM1137
	T94	Мerodon avidus (Rossi, 1790)	avidus complex	avidus-nigritarsis lineage	Italy, Apoane mountains, Piza mountains	male ♂				WM1138
	T98	Мerodon avidus (Rossi, 1790)	avidus complex	avidus-nigritarsis lineage	Italy, Apoane mountains, Piza mountains	male ♂				WM1140
	T89	Мerodon avidus (Rossi, 1790)	avidus complex	avidus-nigritarsis lineage	Italy, Apoane mountains, Piza mountains	female ♀				T89
	T99	Мerodon avidus (Rossi, 1790)	avidus complex	avidus-nigritarsis lineage	Italy, Apoane mountains, Piza mountains	female ♀				WM1141
	U2	Мerodon avidus (Rossi, 1790)	avidus complex	avidus-nigritarsis lineage	Italy, Apoane mountains, Piza rezervat	male ♂				U2
	U3	Мerodon avidus (Rossi, 1790)	avidus complex	avidus-nigritarsis lineage	Italy, Apoane mountains, Piza rezervat	male ♂				U3
	U5	Мerodon avidus (Rossi, 1790)	avidus complex	avidus-nigritarsis lineage	Italy, Apoane mountains, Piza rezervat	male ♂				U5
	U8	Мerodon avidus (Rossi, 1790)	avidus complex	avidus-nigritarsis lineage	Italy, Apoane mountains, Piza rezervat	male ♂				U8
	U9	Мerodon avidus (Rossi, 1790)	avidus complex	avidus-nigritarsis lineage	Italy, Apoane mountains, Piza rezervat	male ♂				U9
	U10	Мerodon avidus (Rossi, 1790)	avidus complex	avidus-nigritarsis lineage	Italy, Apoane mountains, Piza rezervat	male ♂				U10
	U11	Мerodon avidus (Rossi, 1790)	avidus complex	avidus-nigritarsis lineage	Italy, Apoane mountains, Piza rezervat	male ♂				WM1131
	U14	Мerodon avidus (Rossi, 1790)	avidus complex	avidus-nigritarsis lineage	Italy, Apoane mountains, Piza rezervat	male ♂				WM1133
	U16	Мerodon avidus (Rossi, 1790)	avidus complex	avidus-nigritarsis lineage	Italy, Apoane mountains, Piza rezervat	male ♂				WM1135
	U12	Мerodon avidus (Rossi, 1790)	avidus complex	avidus-nigritarsis lineage	Italy, Apoane mountains, Piza rezervat	female ♀				WM1132
	U15	Мerodon avidus (Rossi, 1790)	avidus complex	avidus-nigritarsis lineage	Italy, Apoane mountains, Piza rezervat	female ♀				WM1134
	Ć46	Мerodon avidus (Rossi, 1790)	avidus complex	avidus-nigritarsis lineage	Italy, near Cunetone, maslinjak	male ♂				Ć46
	Ć63	Мerodon avidus (Rossi, 1790)	avidus complex	avidus-nigritarsis lineage	Italy, near Cunetone, maslinjak	male ♂				Ć63
	Ć47	Мerodon avidus (Rossi, 1790)	avidus complex	avidus-nigritarsis lineage	Italy, near Cunetone, maslinjak	female ♀				Ć47
	Ć50	Мerodon avidus (Rossi, 1790)	avidus complex	avidus-nigritarsis lineage	Italy, Piemonte, Cuneo (kod vinograda)	male ♂				Ć50
	Ć52	Мerodon avidus (Rossi, 1790)	avidus complex	avidus-nigritarsis lineage	Italy, Piemonte, Cuneo (kod vinograda)	male ♂				Ć52
	Ć53	Мerodon avidus (Rossi, 1790)	avidus complex	avidus-nigritarsis lineage	Italy, Piemonte, Cuneo (kod vinograda)	male ♂				Ć53
	Ć54	Мerodon avidus (Rossi, 1790)	avidus complex	avidus-nigritarsis lineage	Italy, Piemonte, Cuneo (kod vinograda)	male ♂				Ć54
	Ć62	Мerodon avidus (Rossi, 1790)	avidus complex	avidus-nigritarsis lineage	Italy, Piemonte, Cuneo (kod vinograda)	male ♂				WM948
	Ć57	Мerodon avidus (Rossi, 1790)	avidus complex	avidus-nigritarsis lineage	Italy, Piemonte, Cuneo (kod vinograda)	male ♂				WM951
	Ć59	Мerodon avidus (Rossi, 1790)	avidus complex	avidus-nigritarsis lineage	Italy, Piemonte, Cuneo (kod vinograda)	male ♂				WM955
	Ć60	Мerodon avidus (Rossi, 1790)	avidus complex	avidus-nigritarsis lineage	Italy, Piemonte, Cuneo (kod vinograda)	male ♂				WM961
	Ć55	Мerodon avidus (Rossi, 1790)	avidus complex	avidus-nigritarsis lineage	Italy, Piemonte, Cuneo (kod vinograda)	male ♂				WM963
	Ć56	Мerodon avidus (Rossi, 1790)	avidus complex	avidus-nigritarsis lineage	Italy, Piemonte, Cuneo (kod vinograda)	male ♂				WM977
	Ć58	Мerodon avidus (Rossi, 1790)	avidus complex	avidus-nigritarsis lineage	Italy, Piemonte, Cuneo (kod vinograda)	male ♂				WM978
	S77	Мerodon avidus (Rossi, 1790)	avidus complex	avidus-nigritarsis lineage	Serbia, Djerdap, Ciganski potok	female ♀				S77
	S90	Мerodon avidus (Rossi, 1790)	avidus complex	avidus-nigritarsis lineage	Serbia, Djerdap, Ciganski potok	female ♀				S90
	Ć01	Мerodon avidus (Rossi, 1790)	avidus complex	avidus-nigritarsis lineage	Serbia, Malinik, Manastirište	female ♀				Ć01
	Ć05	Мerodon avidus (Rossi, 1790)	avidus complex	avidus-nigritarsis lineage	Serbia, Malinik, Manastirište	female ♀				Ć05
	W20	Мerodon avidus (Rossi, 1790)	avidus complex	avidus-nigritarsis lineage	Serbia, Pčinja, Vogance	male ♂				W20
	W21	Мerodon avidus (Rossi, 1790)	avidus complex	avidus-nigritarsis lineage	Serbia, Pčinja, Vogance	male ♂				W21
	W22	Мerodon avidus (Rossi, 1790)	avidus complex	avidus-nigritarsis lineage	Serbia, Pčinja, Vogance	male ♂				W22
	W27	Мerodon avidus (Rossi, 1790)	avidus complex	avidus-nigritarsis lineage	Serbia, Pčinja, Vogance	male ♂				W27
	G2533	Мerodon avidus (Rossi, 1790)	avidus complex	avidus-nigritarsis lineage	Serbia, Pčinja, Vogance	male ♂				WM844
	G2532	Мerodon avidus (Rossi, 1790)	avidus complex	avidus-nigritarsis lineage	Serbia, Pčinja, Vogance	male ♂				WM845
	G2530	Мerodon avidus (Rossi, 1790)	avidus complex	avidus-nigritarsis lineage	Serbia, Pčinja, Vogance	male ♂				WM847
	G2526	Мerodon avidus (Rossi, 1790)	avidus complex	avidus-nigritarsis lineage	Serbia, Pčinja, Vogance	male ♂				WM848
	G2525	Мerodon avidus (Rossi, 1790)	avidus complex	avidus-nigritarsis lineage	Serbia, Pčinja, Vogance	male ♂				WM849
	G2524	Мerodon avidus (Rossi, 1790)	avidus complex	avidus-nigritarsis lineage	Serbia, Pčinja, Vogance	male ♂				WM850
	Y74	Мerodon avidus (Rossi, 1790)	avidus complex	avidus-nigritarsis lineage	Serbia, Pčinja, Vogance	male ♂				WM944
	Y76	Мerodon avidus (Rossi, 1790)	avidus complex	avidus-nigritarsis lineage	Serbia, Pčinja, Vogance	male ♂				WM946
	Y72	Мerodon avidus (Rossi, 1790)	avidus complex	avidus-nigritarsis lineage	Serbia, Pčinja, Vogance	male ♂				WM947
	Y73	Мerodon avidus (Rossi, 1790)	avidus complex	avidus-nigritarsis lineage	Serbia, Pčinja, Vogance	male ♂				WM962
	Y75	Мerodon avidus (Rossi, 1790)	avidus complex	avidus-nigritarsis lineage	Serbia, Pčinja, Vogance	male ♂				WM968
	W28	Мerodon avidus (Rossi, 1790)	avidus complex	avidus-nigritarsis lineage	Serbia, Pčinja, Vogance	male ♂				WM980
	W30	Мerodon avidus (Rossi, 1790)	avidus complex	avidus-nigritarsis lineage	Serbia, Pčinja, Vogance	male ♂				WM982
	W31	Мerodon avidus (Rossi, 1790)	avidus complex	avidus-nigritarsis lineage	Serbia, Pčinja, Vogance	male ♂				WM983
	Y51	Мerodon avidus (Rossi, 1790)	avidus complex	avidus-nigritarsis lineage	Serbia, Pčinja, Vogance	male ♂				WM1030
	Y52	Мerodon avidus (Rossi, 1790)	avidus complex	avidus-nigritarsis lineage	Serbia, Pčinja, Vogance	male ♂				WM1031
	Y53	Мerodon avidus (Rossi, 1790)	avidus complex	avidus-nigritarsis lineage	Serbia, Pčinja, Vogance	male ♂				WM1032
	Y54	Мerodon avidus (Rossi, 1790)	avidus complex	avidus-nigritarsis lineage	Serbia, Pčinja, Vogance	male ♂				WM1033
	Y55	Мerodon avidus (Rossi, 1790)	avidus complex	avidus-nigritarsis lineage	Serbia, Pčinja, Vogance	male ♂				WM1034
	Y56	Мerodon avidus (Rossi, 1790)	avidus complex	avidus-nigritarsis lineage	Serbia, Pčinja, Vogance	male ♂				WM1035
	Y57	Мerodon avidus (Rossi, 1790)	avidus complex	avidus-nigritarsis lineage	Serbia, Pčinja, Vogance	male ♂				WM1036
	Y59	Мerodon avidus (Rossi, 1790)	avidus complex	avidus-nigritarsis lineage	Serbia, Pčinja, Vogance	male ♂				WM1038
	Y60	Мerodon avidus (Rossi, 1790)	avidus complex	avidus-nigritarsis lineage	Serbia, Pčinja, Vogance	male ♂				WM1039
	Y70	Мerodon avidus (Rossi, 1790)	avidus complex	avidus-nigritarsis lineage	Serbia, Pčinja, Vogance	male ♂				WM1040
	Y71	Мerodon avidus (Rossi, 1790)	avidus complex	avidus-nigritarsis lineage	Serbia, Pčinja, Vogance	male ♂				WM1041
	G2521	Мerodon avidus (Rossi, 1790)	avidus complex	avidus-nigritarsis lineage	Serbia, Pčinja, Vogance	female ♀				WM851
	G2520	Мerodon avidus (Rossi, 1790)	avidus complex	avidus-nigritarsis lineage	Serbia, Pčinja, Vogance	female ♀				WM852
	Y58	Мerodon avidus (Rossi, 1790)	avidus complex	avidus-nigritarsis lineage	Serbia, Pčinja, Vogance	female ♀				WM1037
		Мerodon avidus (Rossi, 1790)	avidus complex	avidus-nigritarsis lineage	Turkey, Lake Baffa,	female ♀				AI2
	07049	Merodon ibericus Vujić, 2015	avidus complex	avidus-nigritarsis lineage	Morocco, Middle Atlas, Azrou, Cedar Forest	male ♂				WM1154
	07050	Merodon ibericus Vujić, 2016	avidus complex	avidus-nigritarsis lineage	Morocco, Middle Atlas, Azrou, Cedar Forest	male ♂				WM1155
	07057	Merodon ibericus Vujić, 2017	avidus complex	avidus-nigritarsis lineage	Morocco, Middle Atlas, Azrou, Cedar Forest	male ♂				WM1157
	07058	Merodon ibericus Vujić, 2018	avidus complex	avidus-nigritarsis lineage	Morocco, Middle Atlas, Azrou, Cedar Forest	male ♂				WM1158
	07059	Merodon ibericus Vujić, 2019	avidus complex	avidus-nigritarsis lineage	Morocco, Middle Atlas, Azrou, Cedar Forest	male ♂				WM1159
	07063	Merodon ibericus Vujić, 2020	avidus complex	avidus-nigritarsis lineage	Morocco, Middle Atlas, Azrou, Cedar Forest	male ♂				WM1160
	07066	Merodon ibericus Vujić, 2021	avidus complex	avidus-nigritarsis lineage	Morocco, Middle Atlas, Azrou, Cedar Forest	male ♂				WM1161
	07067	Merodon ibericus Vujić, 2022	avidus complex	avidus-nigritarsis lineage	Morocco, Middle Atlas, Azrou, Cedar Forest	male ♂				WM1162
	07068	Merodon ibericus Vujić, 2023	avidus complex	avidus-nigritarsis lineage	Morocco, Middle Atlas, Azrou, Cedar Forest	male ♂				WM1163
	07069	Merodon ibericus Vujić, 2024	avidus complex	avidus-nigritarsis lineage	Morocco, Middle Atlas, Azrou, Cedar Forest	male ♂				WM1164
	07074	Merodon ibericus Vujić, 2025	avidus complex	avidus-nigritarsis lineage	Morocco, Middle Atlas, Azrou, Cedar Forest	male ♂				WM1165
		Merodon ibericus Vujić, 2026	avidus complex	avidus-nigritarsis lineage	Morocco, Middle Atlas, Azrou, Cedar Forest	male ♂				WM1563
		Merodon ibericus Vujić, 2027	avidus complex	avidus-nigritarsis lineage	Morocco, Middle Atlas, Azrou, Cedar Forest	male ♂				WM1564
		Merodon ibericus Vujić, 2028	avidus complex	avidus-nigritarsis lineage	Morocco, Middle Atlas, Azrou, Cedar Forest	male ♂				WM1566
		Merodon ibericus Vujić, 2029	avidus complex	avidus-nigritarsis lineage	Morocco, Middle Atlas, Azrou, Cedar Forest	male ♂				WM1567
		Merodon ibericus Vujić, 2030	avidus complex	avidus-nigritarsis lineage	Morocco, Middle Atlas, Azrou, Cedar Forest	male ♂				WM1568
		Merodon ibericus Vujić, 2031	avidus complex	avidus-nigritarsis lineage	Morocco, Middle Atlas, Azrou, Cedar Forest	male ♂				WM1569
		Merodon ibericus Vujić, 2032	avidus complex	avidus-nigritarsis lineage	Spain, Sierra Nevada Lugros, Horcajo del Camarate	male ♂				WM1575
	07380	Merodon ibericus Vujić, 2033	avidus complex	avidus-nigritarsis lineage	Spain, Sierra Nevada, first valey	male ♂				WM1168
	07330	Merodon ibericus Vujić, 2034	avidus complex	avidus-nigritarsis lineage	Spain, Sierra Nevada, first valey	male ♂				WM1171
	07331	Merodon ibericus Vujić, 2035	avidus complex	avidus-nigritarsis lineage	Spain, Sierra Nevada, first valey	male ♂				WM1172
	07333	Merodon ibericus Vujić, 2036	avidus complex	avidus-nigritarsis lineage	Spain, Sierra Nevada, first valey	male ♂				WM1173
	07357	Merodon ibericus Vujić, 2037	avidus complex	avidus-nigritarsis lineage	Spain, Sierra Nevada, first valey	male ♂				WM1174
	07378	Merodon ibericus Vujić, 2038	avidus complex	avidus-nigritarsis lineage	Spain, Sierra Nevada, first valey	male ♂				WM1176
	07383	Merodon ibericus Vujić, 2039	avidus complex	avidus-nigritarsis lineage	Spain, Sierra Nevada, first valey	male ♂				WM1177
		Merodon ibericus Vujić, 2040	avidus complex	avidus-nigritarsis lineage	Spain, Sierra Nevada, first valey	male ♂				WM1574
		Merodon ibericus Vujić, 2041	avidus complex	avidus-nigritarsis lineage	Spain, Sierra Nevada, road to hotel Duque	male ♂				WM1573
		Merodon ibericus Vujić, 2042	avidus complex	avidus-nigritarsis lineage	Spain, Sierra Nevada, road to hotel Duque	male ♂				WM1576
	07402	Merodon ibericus Vujić, 2043	avidus complex	avidus-nigritarsis lineage	Spain, Sierra Nevada, second valey	male ♂				WM1178
	07404	Merodon ibericus Vujić, 2044	avidus complex	avidus-nigritarsis lineage	Spain, Sierra Nevada, second valey	male ♂				WM1179
	C17	Merodon magnus Vujić, Kočiš Tubić et Ačanski sp nov.	avidus complex	avidus-nigritarsis lineage	Greece, Samos, Kosmadei	male ♂				WM2336
	C21	Merodon magnus Vujić, Kočiš Tubić et Ačanski sp nov.	avidus complex	avidus-nigritarsis lineage	Greece, Samos, Kosmadei	male ♂				WM2946
	05007	Merodon magnus Vujić, Kočiš Tubić et Ačanski sp nov.	avidus complex	avidus-nigritarsis lineage	Greece, Samos, Manolates	male ♂				WM2342
	04391	Merodon megavidus Vujić & Radenković, 2016	avidus complex	avidus-nigritarsis lineage	Greece, Lesvos, Agiassos	male ♂				WM2339
	04392	Merodon megavidus Vujić & Radenković, 2017	avidus complex	avidus-nigritarsis lineage	Greece, Lesvos, Agiassos	female ♀				WM2340
	04385	Merodon megavidus Vujić & Radenković, 2018	avidus complex	avidus-nigritarsis lineage	Greece, Lesvos, Agiassos	female ♀				WM2343
	02325	Merodon megavidus Vujić & Radenković, 2019	avidus complex	avidus-nigritarsis lineage	Greece, Lesvos, Plomari	male ♂				WM2337
	03966	Merodon megavidus Vujić & Radenković, 2020	avidus complex	avidus-nigritarsis lineage	Greece, Lesvos, Plomari	male ♂				WM2338
	10135	Merodon megavidus Vujić & Radenković, 2021	avidus complex	avidus-nigritarsis lineage	Greece, Lesvos, Vatoussa	male ♂				WM2345
	10137	Merodon megavidus Vujić & Radenković, 2022	avidus complex	avidus-nigritarsis lineage	Greece, Lesvos, Vatoussa	male ♂				WM2347
	10138	Merodon megavidus Vujić & Radenković, 2023	avidus complex	avidus-nigritarsis lineage	Greece, Lesvos, Vatoussa	male ♂				WM2348
	10148	Merodon megavidus Vujić & Radenković, 2024	avidus complex	avidus-nigritarsis lineage	Greece, Lesvos, Vatoussa	male ♂				WM2354
	10134	Merodon megavidus Vujić & Radenković, 2025	avidus complex	avidus-nigritarsis lineage	Greece, Lesvos, Vatoussa	female ♀				WM2344
	10140	Merodon megavidus Vujić & Radenković, 2026	avidus complex	avidus-nigritarsis lineage	Greece, Lesvos, Vatoussa	female ♀				WM2349
	10141	Merodon megavidus Vujić & Radenković, 2027	avidus complex	avidus-nigritarsis lineage	Greece, Lesvos, Vatoussa	female ♀				WM2350
	10145	Merodon megavidus Vujić & Radenković, 2028	avidus complex	avidus-nigritarsis lineage	Greece, Lesvos, Vatoussa	female ♀				WM2351
	10146	Merodon megavidus Vujić & Radenković, 2029	avidus complex	avidus-nigritarsis lineage	Greece, Lesvos, Vatoussa	female ♀				WM2352
	12134	Merodon megavidus Vujić & Radenković, 2030	avidus complex	avidus-nigritarsis lineage	Turkey, Bozdag , Ski Centre 1	female ♀				WM2950
	12140	Merodon megavidus Vujić & Radenković, 2031	avidus complex	avidus-nigritarsis lineage	Turkey, Bozdag , Ski Centre 2 kod Česme	female ♀				WM2951
	12104	Merodon megavidus Vujić & Radenković, 2032	avidus complex	avidus-nigritarsis lineage	Turkey, Bozdag Česme,	female ♀				WM2949
	12080	Merodon megavidus Vujić & Radenković, 2033	avidus complex	avidus-nigritarsis lineage	Turkey, Bozdag,	female ♀				WM2956
	AB15	Merodon moenium Wiedemann in Meigen, 1822	avidus complex	avidus-nigritarsis lineage	Italy, Passo Durone, Zuclo- Ponte Arche	male ♂				AB15
	AB18	Merodon moenium Wiedemann in Meigen, 1823	avidus complex	avidus-nigritarsis lineage	Italy, Passo Durone, Zuclo- Ponte Arche	male ♂				AB18
	AB51	Merodon moenium Wiedemann in Meigen, 1824	avidus complex	avidus-nigritarsis lineage	Italy, Passo Durone, Zuclo- Ponte Arche	male ♂				WM882
	AB48	Merodon moenium Wiedemann in Meigen, 1825	avidus complex	avidus-nigritarsis lineage	Italy, Passo Durone, Zuclo- Ponte Arche	male ♂				WM883
	AB47	Merodon moenium Wiedemann in Meigen, 1826	avidus complex	avidus-nigritarsis lineage	Italy, Passo Durone, Zuclo- Ponte Arche	male ♂				WM884
	AB46	Merodon moenium Wiedemann in Meigen, 1827	avidus complex	avidus-nigritarsis lineage	Italy, Passo Durone, Zuclo- Ponte Arche	male ♂				WM885
	AB55	Merodon moenium Wiedemann in Meigen, 1828	avidus complex	avidus-nigritarsis lineage	Italy, Passo Durone, Zuclo- Ponte Arche	male ♂				WM886
	AB20	Merodon moenium Wiedemann in Meigen, 1829	avidus complex	avidus-nigritarsis lineage	Italy, Passo Durone, Zuclo- Ponte Arche	male ♂				WM1054
	AB14	Merodon moenium Wiedemann in Meigen, 1830	avidus complex	avidus-nigritarsis lineage	Italy, Passo Durone, Zuclo- Ponte Arche	female ♀				AB14
	AB19	Merodon moenium Wiedemann in Meigen, 1831	avidus complex	avidus-nigritarsis lineage	Italy, Passo Durone, Zuclo- Ponte Arche	female ♀				AB19
	X31	Merodon moenium Wiedemann in Meigen, 1832	avidus complex	avidus-nigritarsis lineage	Montenegro, Durmitor, Kanjon Komarnice	male ♂				WM1052
	X32	Merodon moenium Wiedemann in Meigen, 1833	avidus complex	avidus-nigritarsis lineage	Montenegro, Durmitor, Kanjon Komarnice	male ♂				WM1053
	B15	Merodon moenium Wiedemann in Meigen, 1834	avidus complex	avidus-nigritarsis lineage	Montenegro, Durmitor, Komarnica	male ♂				WM914
	B18	Merodon moenium Wiedemann in Meigen, 1835	avidus complex	avidus-nigritarsis lineage	Montenegro, Durmitor, Komarnica	male ♂				WM915
	K40	Merodon moenium Wiedemann in Meigen, 1836	avidus complex	avidus-nigritarsis lineage	Montenegro, Durmitor, Sušičko jezero	male ♂				WM921
	K35	Merodon moenium Wiedemann in Meigen, 1837	avidus complex	avidus-nigritarsis lineage	Montenegro, Durmitor, Sušičko jezero	male ♂				WM1079
	K36	Merodon moenium Wiedemann in Meigen, 1838	avidus complex	avidus-nigritarsis lineage	Montenegro, Durmitor, Sušičko jezero	male ♂				WM1080
	K38	Merodon moenium Wiedemann in Meigen, 1839	avidus complex	avidus-nigritarsis lineage	Montenegro, Durmitor, Sušičko jezero	male ♂				WM1081
	K41	Merodon moenium Wiedemann in Meigen, 1840	avidus complex	avidus-nigritarsis lineage	Montenegro, Durmitor, Sušičko jezero	male ♂				WM1082
	K42	Merodon moenium Wiedemann in Meigen, 1841	avidus complex	avidus-nigritarsis lineage	Montenegro, Durmitor, Sušičko jezero	male ♂				WM1083
	K45	Merodon moenium Wiedemann in Meigen, 1842	avidus complex	avidus-nigritarsis lineage	Montenegro, Durmitor, Sušičko jezero	male ♂				WM1085
	K39	Merodon moenium Wiedemann in Meigen, 1843	avidus complex	avidus-nigritarsis lineage	Montenegro, Durmitor, Sušičko jezero	female ♀				WM920
	C15	Merodon moenium Wiedemann in Meigen, 1844	avidus complex	avidus-nigritarsis lineage	Montenegro, Durmitor, Zminje jezero	male ♂				WM918
	B17	Merodon moenium Wiedemann in Meigen, 1845	avidus complex	avidus-nigritarsis lineage	Montenegro, Durmitor, Zminje jezero	male ♂				WM919
	D7	Merodon moenium Wiedemann in Meigen, 1846	avidus complex	avidus-nigritarsis lineage	Montenegro, Komarnica, Pošćenje	male ♂				WM925
	D10	Merodon moenium Wiedemann in Meigen, 1847	avidus complex	avidus-nigritarsis lineage	Montenegro, Komarnica, Pošćenje	female ♀				WM923
	D9	Merodon moenium Wiedemann in Meigen, 1848	avidus complex	avidus-nigritarsis lineage	Montenegro, Komarnica, Pošćenje	female ♀				WM924
	D5	Merodon moenium Wiedemann in Meigen, 1849	avidus complex	avidus-nigritarsis lineage	Montenegro, Pošćenje	female ♀				WM916
	Ć14	Merodon moenium Wiedemann in Meigen, 1850	avidus complex	avidus-nigritarsis lineage	Serbia, Djerdap, Ciganski potok	male ♂				Ć14
	Ć15	Merodon moenium Wiedemann in Meigen, 1851	avidus complex	avidus-nigritarsis lineage	Serbia, Djerdap, Ciganski potok	male ♂				Ć15
	W88	Merodon moenium Wiedemann in Meigen, 1852	avidus complex	avidus-nigritarsis lineage	Serbia, Djerdap, Ciganski potok	male ♂				W88
	W89	Merodon moenium Wiedemann in Meigen, 1853	avidus complex	avidus-nigritarsis lineage	Serbia, Djerdap, Ciganski potok	male ♂				W89
	W92	Merodon moenium Wiedemann in Meigen, 1854	avidus complex	avidus-nigritarsis lineage	Serbia, Djerdap, Ciganski potok	male ♂				W92
	L21	Merodon moenium Wiedemann in Meigen, 1855	avidus complex	avidus-nigritarsis lineage	Serbia, Djerdap, Ciganski potok	male ♂				WM935
	L10	Merodon moenium Wiedemann in Meigen, 1856	avidus complex	avidus-nigritarsis lineage	Serbia, Djerdap, Ciganski potok	male ♂				WM937
	L7	Merodon moenium Wiedemann in Meigen, 1857	avidus complex	avidus-nigritarsis lineage	Serbia, Djerdap, Ciganski potok	male ♂				WM938
	Ć17	Merodon moenium Wiedemann in Meigen, 1858	avidus complex	avidus-nigritarsis lineage	Serbia, Djerdap, Ciganski potok	male ♂				WM979
	W93	Merodon moenium Wiedemann in Meigen, 1859	avidus complex	avidus-nigritarsis lineage	Serbia, Djerdap, Ciganski potok	male ♂				WM1015
	W94	Merodon moenium Wiedemann in Meigen, 1860	avidus complex	avidus-nigritarsis lineage	Serbia, Djerdap, Ciganski potok	male ♂				WM1016
	W95	Merodon moenium Wiedemann in Meigen, 1861	avidus complex	avidus-nigritarsis lineage	Serbia, Djerdap, Ciganski potok	male ♂				WM1017
	W96	Merodon moenium Wiedemann in Meigen, 1862	avidus complex	avidus-nigritarsis lineage	Serbia, Djerdap, Ciganski potok	male ♂				WM1018
	W97	Merodon moenium Wiedemann in Meigen, 1863	avidus complex	avidus-nigritarsis lineage	Serbia, Djerdap, Ciganski potok	male ♂				WM1019
	W98	Merodon moenium Wiedemann in Meigen, 1864	avidus complex	avidus-nigritarsis lineage	Serbia, Djerdap, Ciganski potok	male ♂				WM1020
	W99	Merodon moenium Wiedemann in Meigen, 1865	avidus complex	avidus-nigritarsis lineage	Serbia, Djerdap, Ciganski potok	male ♂				WM1021
	X10	Merodon moenium Wiedemann in Meigen, 1866	avidus complex	avidus-nigritarsis lineage	Serbia, Djerdap, Ciganski potok	male ♂				WM1042
	X11	Merodon moenium Wiedemann in Meigen, 1867	avidus complex	avidus-nigritarsis lineage	Serbia, Djerdap, Ciganski potok	male ♂				WM1043
	X12	Merodon moenium Wiedemann in Meigen, 1868	avidus complex	avidus-nigritarsis lineage	Serbia, Djerdap, Ciganski potok	male ♂				WM1044
	X13	Merodon moenium Wiedemann in Meigen, 1869	avidus complex	avidus-nigritarsis lineage	Serbia, Djerdap, Ciganski potok	male ♂				WM1045
	X14	Merodon moenium Wiedemann in Meigen, 1870	avidus complex	avidus-nigritarsis lineage	Serbia, Djerdap, Ciganski potok	male ♂				WM1046
	X18	Merodon moenium Wiedemann in Meigen, 1871	avidus complex	avidus-nigritarsis lineage	Serbia, Djerdap, Ciganski potok	male ♂				WM1047
	X6	Merodon moenium Wiedemann in Meigen, 1872	avidus complex	avidus-nigritarsis lineage	Serbia, Djerdap, Ciganski potok	male ♂				WM1048
	X7	Merodon moenium Wiedemann in Meigen, 1873	avidus complex	avidus-nigritarsis lineage	Serbia, Djerdap, Ciganski potok	male ♂				WM1049
	X8	Merodon moenium Wiedemann in Meigen, 1874	avidus complex	avidus-nigritarsis lineage	Serbia, Djerdap, Ciganski potok	male ♂				WM1050
	X9	Merodon moenium Wiedemann in Meigen, 1875	avidus complex	avidus-nigritarsis lineage	Serbia, Djerdap, Ciganski potok	male ♂				WM1051
	K87	Merodon moenium Wiedemann in Meigen, 1876	avidus complex	avidus-nigritarsis lineage	Serbia, Djerdap, Ciganski potok	male ♂				WM1087
	X15	Merodon moenium Wiedemann in Meigen, 1877	avidus complex	avidus-nigritarsis lineage	Serbia, Djerdap, Ciganski potok	male ♂				WM1130
	X2	Merodon moenium Wiedemann in Meigen, 1878	avidus complex	avidus-nigritarsis lineage	Serbia, Djerdap, Ciganski potok	male ♂				X2
	X4	Merodon moenium Wiedemann in Meigen, 1879	avidus complex	avidus-nigritarsis lineage	Serbia, Djerdap, Ciganski potok	male ♂				X4
	X5	Merodon moenium Wiedemann in Meigen, 1880	avidus complex	avidus-nigritarsis lineage	Serbia, Djerdap, Ciganski potok	male ♂				X5
	Ć11	Merodon moenium Wiedemann in Meigen, 1881	avidus complex	avidus-nigritarsis lineage	Serbia, Djerdap, Ciganski potok	female ♀				Ć11
	Ć16	Merodon moenium Wiedemann in Meigen, 1882	avidus complex	avidus-nigritarsis lineage	Serbia, Djerdap, Ciganski potok	female ♀				Ć16
	K86	Merodon moenium Wiedemann in Meigen, 1883	avidus complex	avidus-nigritarsis lineage	Serbia, Djerdap, Ciganski potok	female ♀				WM1086
	K89	Merodon moenium Wiedemann in Meigen, 1884	avidus complex	avidus-nigritarsis lineage	Serbia, Djerdap, Ciganski potok	female ♀				WM1088
	G1642	Merodon moenium Wiedemann in Meigen, 1885	avidus complex	avidus-nigritarsis lineage	Serbia, Dubašnica, Demizlok	male ♂				WM930
	G0904	Merodon moenium Wiedemann in Meigen, 1886	avidus complex	avidus-nigritarsis lineage	Serbia, Dubašnica, Demizlok	male ♂				WM931
	G0905	Merodon moenium Wiedemann in Meigen, 1887	avidus complex	avidus-nigritarsis lineage	Serbia, Dubašnica, Demizlok	male ♂				WM932
	G0906	Merodon moenium Wiedemann in Meigen, 1888	avidus complex	avidus-nigritarsis lineage	Serbia, Dubašnica, Demizlok	male ♂				WM933
	W69	Merodon moenium Wiedemann in Meigen, 1889	avidus complex	avidus-nigritarsis lineage	Serbia, Dubašnica, Klisura Lazareve reke	male ♂				WM999
	W71	Merodon moenium Wiedemann in Meigen, 1890	avidus complex	avidus-nigritarsis lineage	Serbia, Dubašnica, Klisura Lazareve reke	male ♂				WM1000
	W72	Merodon moenium Wiedemann in Meigen, 1891	avidus complex	avidus-nigritarsis lineage	Serbia, Dubašnica, Klisura Lazareve reke	male ♂				WM1001
	W73	Merodon moenium Wiedemann in Meigen, 1892	avidus complex	avidus-nigritarsis lineage	Serbia, Dubašnica, Klisura Lazareve reke	male ♂				WM1002
	W75	Merodon moenium Wiedemann in Meigen, 1893	avidus complex	avidus-nigritarsis lineage	Serbia, Dubašnica, Klisura Lazareve reke	male ♂				WM1004
	W77	Merodon moenium Wiedemann in Meigen, 1894	avidus complex	avidus-nigritarsis lineage	Serbia, Dubašnica, Klisura Lazareve reke	male ♂				WM1005
	W78	Merodon moenium Wiedemann in Meigen, 1895	avidus complex	avidus-nigritarsis lineage	Serbia, Dubašnica, Klisura Lazareve reke	male ♂				WM1006
	W79	Merodon moenium Wiedemann in Meigen, 1896	avidus complex	avidus-nigritarsis lineage	Serbia, Dubašnica, Klisura Lazareve reke	male ♂				WM1007
	W80	Merodon moenium Wiedemann in Meigen, 1897	avidus complex	avidus-nigritarsis lineage	Serbia, Dubašnica, Klisura Lazareve reke	male ♂				WM1008
	W81	Merodon moenium Wiedemann in Meigen, 1898	avidus complex	avidus-nigritarsis lineage	Serbia, Dubašnica, Klisura Lazareve reke	male ♂				WM1009
	W83	Merodon moenium Wiedemann in Meigen, 1899	avidus complex	avidus-nigritarsis lineage	Serbia, Dubašnica, Klisura Lazareve reke	male ♂				WM1011
	W84	Merodon moenium Wiedemann in Meigen, 1900	avidus complex	avidus-nigritarsis lineage	Serbia, Dubašnica, Klisura Lazareve reke	male ♂				WM1012
	W86	Merodon moenium Wiedemann in Meigen, 1901	avidus complex	avidus-nigritarsis lineage	Serbia, Dubašnica, Klisura Lazareve reke	female ♀				WM1013
	W87	Merodon moenium Wiedemann in Meigen, 1902	avidus complex	avidus-nigritarsis lineage	Serbia, Dubašnica, Klisura Lazareve reke	female ♀				WM1014
	Ć72	Merodon moenium Wiedemann in Meigen, 1903	avidus complex	avidus-nigritarsis lineage	Serbia, Fruška Gora, Glavica	male ♂				Ć72
	Ć73	Merodon moenium Wiedemann in Meigen, 1904	avidus complex	avidus-nigritarsis lineage	Serbia, Fruška Gora, Glavica	male ♂				Ć73
	Ć74	Merodon moenium Wiedemann in Meigen, 1905	avidus complex	avidus-nigritarsis lineage	Serbia, Fruška Gora, Glavica	male ♂				Ć74
	Ć75	Merodon moenium Wiedemann in Meigen, 1906	avidus complex	avidus-nigritarsis lineage	Serbia, Fruška Gora, Glavica	male ♂				Ć75
	Ć76	Merodon moenium Wiedemann in Meigen, 1907	avidus complex	avidus-nigritarsis lineage	Serbia, Fruška Gora, Glavica	male ♂				Ć76
	Ć77	Merodon moenium Wiedemann in Meigen, 1908	avidus complex	avidus-nigritarsis lineage	Serbia, Fruška Gora, Glavica	male ♂				Ć77
	Ć79	Merodon moenium Wiedemann in Meigen, 1909	avidus complex	avidus-nigritarsis lineage	Serbia, Fruška Gora, Glavica	male ♂				Ć79
	Ć81	Merodon moenium Wiedemann in Meigen, 1910	avidus complex	avidus-nigritarsis lineage	Serbia, Fruška Gora, Glavica	male ♂				Ć81
	Ć82	Merodon moenium Wiedemann in Meigen, 1911	avidus complex	avidus-nigritarsis lineage	Serbia, Fruška Gora, Glavica	male ♂				WM1060
	Ć83	Merodon moenium Wiedemann in Meigen, 1912	avidus complex	avidus-nigritarsis lineage	Serbia, Fruška Gora, Glavica	male ♂				WM1061
	K72	Merodon moenium Wiedemann in Meigen, 1913	avidus complex	avidus-nigritarsis lineage	Serbia, Fruška Gora, Glavica	male ♂				WM1089
	K73	Merodon moenium Wiedemann in Meigen, 1914	avidus complex	avidus-nigritarsis lineage	Serbia, Fruška Gora, Glavica	male ♂				WM1090
	K76	Merodon moenium Wiedemann in Meigen, 1915	avidus complex	avidus-nigritarsis lineage	Serbia, Fruška Gora, Glavica	male ♂				WM1091
	K77	Merodon moenium Wiedemann in Meigen, 1916	avidus complex	avidus-nigritarsis lineage	Serbia, Fruška Gora, Glavica	male ♂				WM1092
	K78	Merodon moenium Wiedemann in Meigen, 1917	avidus complex	avidus-nigritarsis lineage	Serbia, Fruška Gora, Glavica	male ♂				WM1093
	K79	Merodon moenium Wiedemann in Meigen, 1918	avidus complex	avidus-nigritarsis lineage	Serbia, Fruška Gora, Glavica	male ♂				WM1094
	G1874	Merodon moenium Wiedemann in Meigen, 1919	avidus complex	avidus-nigritarsis lineage	Serbia, Kopaonik, Jasle- Čukara	male ♂				WM942
	Y33	Merodon moenium Wiedemann in Meigen, 1920	avidus complex	avidus-nigritarsis lineage	Serbia, Kopaonik, Jasle-Čukara	male ♂				WM1023
	Y34	Merodon moenium Wiedemann in Meigen, 1921	avidus complex	avidus-nigritarsis lineage	Serbia, Kopaonik, Jasle-Čukara	male ♂				WM1024
	Y35	Merodon moenium Wiedemann in Meigen, 1922	avidus complex	avidus-nigritarsis lineage	Serbia, Kopaonik, Jasle-Čukara	male ♂				WM1025
	Y36	Merodon moenium Wiedemann in Meigen, 1923	avidus complex	avidus-nigritarsis lineage	Serbia, Kopaonik, Jasle-Čukara	male ♂				WM1026
	X82	Merodon moenium Wiedemann in Meigen, 1924	avidus complex	avidus-nigritarsis lineage	Serbia, Kopaonik, Jasle-Čukara	male ♂				X82
	X83	Merodon moenium Wiedemann in Meigen, 1925	avidus complex	avidus-nigritarsis lineage	Serbia, Kopaonik, Jasle-Čukara	male ♂				X83
	X85	Merodon moenium Wiedemann in Meigen, 1926	avidus complex	avidus-nigritarsis lineage	Serbia, Kopaonik, Jasle-Čukara	male ♂				X85
	X86	Merodon moenium Wiedemann in Meigen, 1927	avidus complex	avidus-nigritarsis lineage	Serbia, Kopaonik, Jasle-Čukara	male ♂				X86
	X98	Merodon moenium Wiedemann in Meigen, 1928	avidus complex	avidus-nigritarsis lineage	Serbia, Kopaonik, Jasle-Čukara	male ♂				X98
	X99	Merodon moenium Wiedemann in Meigen, 1929	avidus complex	avidus-nigritarsis lineage	Serbia, Kopaonik, Jasle-Čukara	male ♂				X99
	Y1	Merodon moenium Wiedemann in Meigen, 1930	avidus complex	avidus-nigritarsis lineage	Serbia, Kopaonik, Jasle-Čukara	male ♂				Y1
	Y37	Merodon moenium Wiedemann in Meigen, 1931	avidus complex	avidus-nigritarsis lineage	Serbia, Kopaonik, Jasle-Čukara	female ♀				WM1027
	Y38	Merodon moenium Wiedemann in Meigen, 1932	avidus complex	avidus-nigritarsis lineage	Serbia, Kopaonik, Jasle-Čukara	female ♀				WM1028
	X87	Merodon moenium Wiedemann in Meigen, 1933	avidus complex	avidus-nigritarsis lineage	Serbia, Kopaonik, Jasle-Čukara	female ♀				WM1142
	Y3	Merodon moenium Wiedemann in Meigen, 1934	avidus complex	avidus-nigritarsis lineage	Serbia, Kopaonik, Jasle-Čukara	female ♀				Y3
	W59	Merodon moenium Wiedemann in Meigen, 1935	avidus complex	avidus-nigritarsis lineage	Serbia, Malinik, Manastirište	male ♂				WM990
	W60	Merodon moenium Wiedemann in Meigen, 1936	avidus complex	avidus-nigritarsis lineage	Serbia, Malinik, Manastirište	male ♂				WM991
	W61	Merodon moenium Wiedemann in Meigen, 1937	avidus complex	avidus-nigritarsis lineage	Serbia, Malinik, Manastirište	male ♂				WM992
	W62	Merodon moenium Wiedemann in Meigen, 1938	avidus complex	avidus-nigritarsis lineage	Serbia, Malinik, Manastirište	male ♂				WM993
	W64	Merodon moenium Wiedemann in Meigen, 1939	avidus complex	avidus-nigritarsis lineage	Serbia, Malinik, Manastirište	male ♂				WM994
	W65	Merodon moenium Wiedemann in Meigen, 1940	avidus complex	avidus-nigritarsis lineage	Serbia, Malinik, Manastirište	male ♂				WM995
	W66	Merodon moenium Wiedemann in Meigen, 1941	avidus complex	avidus-nigritarsis lineage	Serbia, Malinik, Manastirište	male ♂				WM996
	W67	Merodon moenium Wiedemann in Meigen, 1942	avidus complex	avidus-nigritarsis lineage	Serbia, Malinik, Manastirište	male ♂				WM997
	W68	Merodon moenium Wiedemann in Meigen, 1943	avidus complex	avidus-nigritarsis lineage	Serbia, Malinik, Manastirište	male ♂				WM998
	W63	Merodon moenium Wiedemann in Meigen, 1944	avidus complex	avidus-nigritarsis lineage	Serbia, Malinik, Manastirište	male ♂				WM1152
	Ć20	Merodon moenium Wiedemann in Meigen, 1945	avidus complex	avidus-nigritarsis lineage	Serbia, Stara planina, Dojkinačka reka	male ♂				Ć20
	Ć21	Merodon moenium Wiedemann in Meigen, 1946	avidus complex	avidus-nigritarsis lineage	Serbia, Stara planina, Dojkinačka reka	male ♂				Ć21
	Ć26	Merodon moenium Wiedemann in Meigen, 1947	avidus complex	avidus-nigritarsis lineage	Serbia, Stara planina, Dojkinačka reka	male ♂				WM949
	Ć30	Merodon moenium Wiedemann in Meigen, 1948	avidus complex	avidus-nigritarsis lineage	Serbia, Stara planina, Dojkinačka reka	male ♂				WM950
	Ć31	Merodon moenium Wiedemann in Meigen, 1949	avidus complex	avidus-nigritarsis lineage	Serbia, Stara planina, Dojkinačka reka	male ♂				WM954
	Ć25	Merodon moenium Wiedemann in Meigen, 1950	avidus complex	avidus-nigritarsis lineage	Serbia, Stara planina, Dojkinačka reka	male ♂				WM959
	Ć28	Merodon moenium Wiedemann in Meigen, 1951	avidus complex	avidus-nigritarsis lineage	Serbia, Stara planina, Dojkinačka reka	male ♂				WM960
	Ć22	Merodon moenium Wiedemann in Meigen, 1952	avidus complex	avidus-nigritarsis lineage	Serbia, Stara planina, Dojkinačka reka	female ♀				Ć22
	Ć27	Merodon moenium Wiedemann in Meigen, 1953	avidus complex	avidus-nigritarsis lineage	Serbia, Stara planina, Dojkinačka reka	female ♀				WM969
	Ć24	Merodon moenium Wiedemann in Meigen, 1954	avidus complex	avidus-nigritarsis lineage	Serbia, Stara planina, Dojkinačka reka	female ♀				WM974
	Ć29	Merodon moenium Wiedemann in Meigen, 1955	avidus complex	avidus-nigritarsis lineage	Serbia, Stara planina, Dojkinačka reka	female ♀				WM975
	G1794	Merodon moenium Wiedemann in Meigen, 1956	avidus complex	avidus-nigritarsis lineage	Serbia, Stara planina, Dojkinačka reka - Arbinje	male ♂				WM928
	W33	Merodon moenium Wiedemann in Meigen, 1957	avidus complex	avidus-nigritarsis lineage	Serbia, Stara planina, Dojkinci	male ♂				W33
	W34	Merodon moenium Wiedemann in Meigen, 1958	avidus complex	avidus-nigritarsis lineage	Serbia, Stara planina, Dojkinci	male ♂				W34
	W35	Merodon moenium Wiedemann in Meigen, 1959	avidus complex	avidus-nigritarsis lineage	Serbia, Stara planina, Dojkinci	male ♂				W35
	W36	Merodon moenium Wiedemann in Meigen, 1960	avidus complex	avidus-nigritarsis lineage	Serbia, Stara planina, Dojkinci	male ♂				W36
	G1592	Merodon moenium Wiedemann in Meigen, 1961	avidus complex	avidus-nigritarsis lineage	Serbia, Stara planina, Dojkinci	male ♂				WM927
	W38	Merodon moenium Wiedemann in Meigen, 1962	avidus complex	avidus-nigritarsis lineage	Serbia, Stara planina, Dojkinci	male ♂				WM985
	W39	Merodon moenium Wiedemann in Meigen, 1963	avidus complex	avidus-nigritarsis lineage	Serbia, Stara planina, Dojkinci	male ♂				WM986
	W40	Merodon moenium Wiedemann in Meigen, 1964	avidus complex	avidus-nigritarsis lineage	Serbia, Stara planina, Dojkinci	male ♂				WM987
	W41	Merodon moenium Wiedemann in Meigen, 1965	avidus complex	avidus-nigritarsis lineage	Serbia, Stara planina, Dojkinci	male ♂				WM988
	W43	Merodon moenium Wiedemann in Meigen, 1966	avidus complex	avidus-nigritarsis lineage	Serbia, Stara planina, Dojkinci	male ♂				WM989
	G1557	Merodon moenium Wiedemann in Meigen, 1967	avidus complex	avidus-nigritarsis lineage	Serbia, Stara planina, Dojkinci	female ♀				WM926
	K34	Merodon moenium Wiedemann in Meigen, 1968	avidus complex	avidus-nigritarsis lineage	Serbia, Tara, Jarevac jezero	male ♂				WM887
	K11	Merodon moenium Wiedemann in Meigen, 1969	avidus complex	avidus-nigritarsis lineage	Serbia, Tara, Jarevac jezero	male ♂				WM889
	K10	Merodon moenium Wiedemann in Meigen, 1970	avidus complex	avidus-nigritarsis lineage	Serbia, Tara, Jarevac jezero	male ♂				WM890
	K8	Merodon moenium Wiedemann in Meigen, 1971	avidus complex	avidus-nigritarsis lineage	Serbia, Tara, Jarevac jezero	male ♂				WM892
	K7	Merodon moenium Wiedemann in Meigen, 1972	avidus complex	avidus-nigritarsis lineage	Serbia, Tara, Jarevac jezero	male ♂				WM893
	K12	Merodon moenium Wiedemann in Meigen, 1973	avidus complex	avidus-nigritarsis lineage	Serbia, Tara, Jarevac jezero	male ♂				WM1062
	K13	Merodon moenium Wiedemann in Meigen, 1974	avidus complex	avidus-nigritarsis lineage	Serbia, Tara, Jarevac jezero	male ♂				WM1063
	K16	Merodon moenium Wiedemann in Meigen, 1975	avidus complex	avidus-nigritarsis lineage	Serbia, Tara, Jarevac jezero	male ♂				WM1065
	K17	Merodon moenium Wiedemann in Meigen, 1976	avidus complex	avidus-nigritarsis lineage	Serbia, Tara, Jarevac jezero	male ♂				WM1066
	K18	Merodon moenium Wiedemann in Meigen, 1977	avidus complex	avidus-nigritarsis lineage	Serbia, Tara, Jarevac jezero	male ♂				WM1067
	K19	Merodon moenium Wiedemann in Meigen, 1978	avidus complex	avidus-nigritarsis lineage	Serbia, Tara, Jarevac jezero	male ♂				WM1068
	K20	Merodon moenium Wiedemann in Meigen, 1979	avidus complex	avidus-nigritarsis lineage	Serbia, Tara, Jarevac jezero	male ♂				WM1069
	K21	Merodon moenium Wiedemann in Meigen, 1980	avidus complex	avidus-nigritarsis lineage	Serbia, Tara, Jarevac jezero	male ♂				WM1070
	K22	Merodon moenium Wiedemann in Meigen, 1981	avidus complex	avidus-nigritarsis lineage	Serbia, Tara, Jarevac jezero	male ♂				WM1071
	K23	Merodon moenium Wiedemann in Meigen, 1982	avidus complex	avidus-nigritarsis lineage	Serbia, Tara, Jarevac jezero	male ♂				WM1072
	K24	Merodon moenium Wiedemann in Meigen, 1983	avidus complex	avidus-nigritarsis lineage	Serbia, Tara, Jarevac jezero	male ♂				WM1073
	K25	Merodon moenium Wiedemann in Meigen, 1984	avidus complex	avidus-nigritarsis lineage	Serbia, Tara, Jarevac jezero	male ♂				WM1074
	K28	Merodon moenium Wiedemann in Meigen, 1985	avidus complex	avidus-nigritarsis lineage	Serbia, Tara, Jarevac jezero	male ♂				WM1075
	K29	Merodon moenium Wiedemann in Meigen, 1986	avidus complex	avidus-nigritarsis lineage	Serbia, Tara, Jarevac jezero	male ♂				WM1076
	K30	Merodon moenium Wiedemann in Meigen, 1987	avidus complex	avidus-nigritarsis lineage	Serbia, Tara, Jarevac jezero	male ♂				WM1077
	K33	Merodon moenium Wiedemann in Meigen, 1988	avidus complex	avidus-nigritarsis lineage	Serbia, Tara, Jarevac jezero	male ♂				WM1078
	L61	Merodon moenium Wiedemann in Meigen, 1989	avidus complex	avidus-nigritarsis lineage	Serbia, Vrsacke planine, Mesic	male ♂				WM1095
	L68	Merodon moenium Wiedemann in Meigen, 1990	avidus complex	avidus-nigritarsis lineage	Serbia, Vrsacke planine, Mesic	male ♂				WM1096
	L69	Merodon moenium Wiedemann in Meigen, 1991	avidus complex	avidus-nigritarsis lineage	Serbia, Vrsacke planine, Mesic	male ♂				WM1097
	L70	Merodon moenium Wiedemann in Meigen, 1992	avidus complex	avidus-nigritarsis lineage	Serbia, Vrsacke planine, Mesic	male ♂				WM1098
	L71	Merodon moenium Wiedemann in Meigen, 1993	avidus complex	avidus-nigritarsis lineage	Serbia, Vrsacke planine, Mesic	male ♂				WM1099
	L72	Merodon moenium Wiedemann in Meigen, 1994	avidus complex	avidus-nigritarsis lineage	Serbia, Vrsacke planine, Mesic	male ♂				WM1100
	18298	Merodon nigroscutum Vujić, Radenković et Likov sp nov.	avidus complex	avidus-nigritarsis lineage	Iran, Mazandaran, 3.2km S of Kandelous	male ♂				WM2958
	18300	Merodon nigroscutum Vujić, Radenković et Likov sp nov.	avidus complex	avidus-nigritarsis lineage	Iran, Mazandaran, 3.2km S of Kandelous	female ♀				WM2961
	18304	Merodon nigroscutum Vujić, Radenković et Likov sp nov.	avidus complex	avidus-nigritarsis lineage	Iran, Mazandaran, 3.2km S of Kandelous	female ♀				WM2962
	18307	Merodon nigroscutum Vujić, Radenković et Likov sp nov.	avidus complex	avidus-nigritarsis lineage	Iran, Mazandaran, 3.2km S of Kandelous	female ♀				WM2965
	18309	Merodon nigroscutum Vujić, Radenković et Likov sp nov.	avidus complex	avidus-nigritarsis lineage	Iran, Mazandaran, 3.2km S of Kandelous	female ♀				WM2967
	18311	Merodon nigroscutum Vujić, Radenković et Likov sp nov.	avidus complex	avidus-nigritarsis lineage	Iran, Mazandaran, 3.2km S of Kandelous	female ♀				WM2969
	18312	Merodon nigroscutum Vujić, Radenković et Likov sp nov.	avidus complex	avidus-nigritarsis lineage	Iran, Mazandaran, 3.2km S of Kandelous	female ♀				WM2970
	18313	Merodon nigroscutum Vujić, Radenković et Likov sp nov.	avidus complex	avidus-nigritarsis lineage	Iran, Mazandaran, 3.2km S of Kandelous	female ♀				WM2971
	18314	Merodon nigroscutum Vujić, Radenković et Likov sp nov.	avidus complex	avidus-nigritarsis lineage	Iran, Mazandaran, 3.2km S of Kandelous	female ♀				WM2972
	18316	Merodon nigroscutum Vujić, Radenković et Likov sp nov.	avidus complex	avidus-nigritarsis lineage	Iran, Mazandaran, 3.2km S of Kandelous	female ♀				WM2974
	18305	Merodon nigroscutum Vujić, Radenković et Likov sp nov.	avidus complex	avidus-nigritarsis lineage	Iran, Mazandaran, 34km S of Chalus	female ♀				WM2963
	18306	Merodon nigroscutum Vujić, Radenković et Likov sp nov.	avidus complex	avidus-nigritarsis lineage	Iran, Mazandaran, 34km S of Chalus	female ♀				WM2964
	18315	Merodon nigroscutum Vujić, Radenković et Likov sp nov.	avidus complex	avidus-nigritarsis lineage	Iran, Mazandaran, 34km S of Chalus	female ♀				WM2973
	02336	Merodon nigroscutum Vujić, Radenković et Likov sp nov.	avidus complex	avidus-nigritarsis lineage	Iran, Mazandaran, Ramsar, Eshkatehchal	male ♂				WM2976
	15745	Merodon pseudomoenium Vujić, Kočiš Tubić et Ačanski sp nov.	avidus complex	avidus-nigritarsis lineage	Greece, Ano Davia	male ♂				ME170
	15746	Merodon pseudomoenium Vujić, Kočiš Tubić et Ačanski sp nov.	avidus complex	avidus-nigritarsis lineage	Greece, Ano Davia	female ♀				ME175
	06585	Merodon pseudomoenium Vujić, Kočiš Tubić et Ačanski sp nov.	avidus complex	avidus-nigritarsis lineage	Greece, Arcadia, Between Tripolis and Sparta	male ♂				WM1192
	06584	Merodon pseudomoenium Vujić, Kočiš Tubić et Ačanski sp nov.	avidus complex	avidus-nigritarsis lineage	Greece, Arcadia, Between Tripolis and Sparta	male ♂				WM1193
	06583	Merodon pseudomoenium Vujić, Kočiš Tubić et Ačanski sp nov.	avidus complex	avidus-nigritarsis lineage	Greece, Arcadia, Between Tripolis and Sparta	male ♂				WM1194
	06582	Merodon pseudomoenium Vujić, Kočiš Tubić et Ačanski sp nov.	avidus complex	avidus-nigritarsis lineage	Greece, Arcadia, Between Tripolis and Sparta	male ♂				WM1195
	15855	Merodon pseudomoenium Vujić, Kočiš Tubić et Ačanski sp nov.	avidus complex	avidus-nigritarsis lineage	Greece, Chelmos, Kastria	female ♀				ME177
	15841	Merodon pseudomoenium Vujić, Kočiš Tubić et Ačanski sp nov.	avidus complex	avidus-nigritarsis lineage	Greece, Ioannina, near Konitsa 1	female ♀				ME172
	15821	Merodon pseudomoenium Vujić, Kočiš Tubić et Ačanski sp nov.	avidus complex	avidus-nigritarsis lineage	Greece, Ioannina, near Konitsa 3	female ♀				ME173
	21078	Merodon pseudomoenium Vujić, Kočiš Tubić et Ačanski sp nov.	avidus complex	avidus-nigritarsis lineage	Greece, Korinthia, Rethi	male ♂				ME169
	05889	Merodon pseudomoenium Vujić, Kočiš Tubić et Ačanski sp nov.	avidus complex	avidus-nigritarsis lineage	Greece, Laconia, Kambos Gorge	male ♂				ME167
	05896	Merodon pseudomoenium Vujić, Kočiš Tubić et Ačanski sp nov.	avidus complex	avidus-nigritarsis lineage	Greece, Morea near Taygetos, Pigadia	female ♀				ME176
	04075	Merodon pseudomoenium Vujić, Kočiš Tubić et Ačanski sp nov.	avidus complex	avidus-nigritarsis lineage	Greece, Mountain Mainalo,	male ♂				ME168
	15718	Merodon pseudomoenium Vujić, Kočiš Tubić et Ačanski sp nov.	avidus complex	avidus-nigritarsis lineage	Greece, near Falanthos	female ♀				ME174
	11648	Merodon pseudomoenium Vujić, Kočiš Tubić et Ačanski sp nov.	avidus complex	avidus-nigritarsis lineage	Greece, Peloponnese, Karyes, 25 km N from Sparta	male ♂				ME166
