# Supplementary material for: The Extraordinary Diversity of Merodon avidus Complex (Diptera: Syrphidae)—Adding New Areas, New Species and a New Molecular Marker
Source: Insects. 2024 Feb 2;15(2):105. doi: 10.3390/insects15020105 (PMC10888622; doi:10.3390/insects15020105)
Supplement: Supplementary file 1 [file insects-15-00105-s001.zip › Table S2.xlsx]

## Sheet: MatrixOutput
Table S2: Uncorrected pairwise (p) distances between sequences of the combined 3’ and 5’ mitochondrial
COI gene fragments.	1.	2.	3.	4.	5.	6.	7.
1. M. ibericus
2. M. moenium	0.0468611
3. M. avidus	0.0466168	0.00394688
4. M. megavidus	0.0473254	0.0185271	0.0191165
5. M. nigroscutum sp. nov.	0.0455176	0.0138528	0.0142873	0.0146525
6. M. atroavidus sp. nov.	0.0477464	0.00992137	0.0094868	0.0186974	0.0138683
7. M. magnus sp. nov.	0.0435364	0.0133265	0.0144874	0.015416	0.014735	0.0142397
8. M. pseudomoenium sp. nov.	0.0437221	0.0162054	0.0167019	0.0173972	0.013311	0.0162828	0.016159

## Sheet: Caption
Table. Estimates of Evolutionary Divergence over Sequence Pairs between Groups
The number of base differences per site from averaging over all sequence pairs between groups are shown. This analysis involved 63 nucleotide sequences. Codon positions included were 1st+2nd+3rd+Noncoding. All ambiguous positions were removed for each sequence pair (pairwise deletion option). There were a total of 1346 positions in the final dataset. Evolutionary analyses were conducted in MEGA X…
1. Kumar S., Stecher G., Li M., Knyaz C., and Tamura K. (2018). MEGA X: Molecular Evolutionary Genetics Analysis across computing platforms. Molecular Biology and Evolution 35:1547-1549.
Disclaimer: Although utmost care has been taken to ensure the correctness of the caption, the caption text is provided "as is" without any warranty of any kind. Authors advise the user to carefully check the caption prior to its use for any purpose and report any errors or problems to the authors immediately (www.megasoftware.net). In no event shall the authors and their employers be liable for a…
