# Supplementary material for: The Extraordinary Diversity of Merodon avidus Complex (Diptera: Syrphidae)—Adding New Areas, New Species and a New Molecular Marker
Source: Insects. 2024 Feb 2;15(2):105. doi: 10.3390/insects15020105 (PMC10888622; doi:10.3390/insects15020105)
Supplement: Supplementary file 1 [file insects-15-00105-s001.zip › Table S3.xlsx]

## Sheet: Eigenvalues (procrustes_male)
Table S3. Results of Principal component analysis conducted on males wing shape variables.
	Eigenvalue	% Total (variance)	Cumulative (Eigenvalue)	Cumulative (%)
	males
PC1	6.56726	29.8512	6.56726	29.8512
PC2	3.59197	16.3271	10.1592	46.1783
PC3	2.59296	11.7862	12.7522	57.9645
PC4	1.80406	8.20028	14.5563	66.1648
PC5	1.35806	6.173	15.9143	72.3378
PC6	1.01555	4.61613	16.9299	76.9539
PC7	0.840949	3.82249	17.7708	80.7764
PC8	0.753483	3.42492	18.5243	84.2013
PC9	0.676049	3.07295	19.2003	87.2743
PC10	0.540886	2.45857	19.7412	89.7328
PC11	0.440689	2.00313	20.1819	91.736
PC12	0.413067	1.87758	20.595	93.6136
PC13	0.378304	1.71956	20.9733	95.3331
PC14	0.319178	1.45081	21.2925	96.7839
PC15	0.228543	1.03883	21.521	97.8228
PC16	0.211101	0.959551	21.7321	98.7823
PC17	0.179475	0.815796	21.9116	99.5981
PC18	0.0884158	0.40189	22	100
	Eigenvalue	% Total (variance)	Cumulative (Eigenvalue)	Cumulative (%)
	females
PC1	6.05905	27.5411	6.05905	27.5411
PC2	3.3514	15.2336	9.41046	42.7748
PC3	2.05052	9.32054	11.461	52.0953
PC4	1.85759	8.44361	13.3186	60.5389
PC5	1.51898	6.90444	14.8375	67.4434
PC6	1.20425	5.47388	16.0418	72.9173
PC7	1.05097	4.77715	17.0928	77.6944
PC8	0.945181	4.29628	18.038	81.9907
PC9	0.812072	3.69124	18.85	85.6819
PC10	0.690846	3.14021	19.5409	88.8221
PC11	0.506987	2.30449	20.0479	91.1266
PC12	0.48709	2.21405	20.5349	93.3407
PC13	0.428557	1.94798	20.9635	95.2887
PC14	0.284745	1.2943	21.2482	96.5829
PC15	0.260969	1.18622	21.5092	97.7692
PC16	0.251343	1.14247	21.7606	98.9116
PC17	0.154184	0.700837	21.9147	99.6125
PC18	0.0852559	0.387527	22	100
