# Supplementary material for: The Extraordinary Diversity of Merodon avidus Complex (Diptera: Syrphidae)—Adding New Areas, New Species and a New Molecular Marker
Source: Insects. 2024 Feb 2;15(2):105. doi: 10.3390/insects15020105 (PMC10888622; doi:10.3390/insects15020105)
Supplement: Supplementary file 1 [file insects-15-00105-s001.zip › Table S4.xlsx]

## Sheet: p-values (avidus 2022pop_m)
Table S4. Results from discriminant analysis of wing shape differences among males of investigated species. Above diagonal P values. Bellow diagonal F values. *p<0.05, **p<0.01
	M. avidus	M. moenium	M. ibericus	M. atroavidus	M. magnus	M. megavidus	M. nigroscutum	M. pseudomoenium
M. avidus		0	0	0.00101115	1.6518e-16	3.34452e-22	1.04088e-06	3.39999e-30
M. moenium	47.2304		7.4968e-29	2.54236e-20	2.91781e-17	1.9498e-22	0.000244872	7.47148e-24
M. ibericus	19.3323	12.9117		1.52309e-10	3.68657e-12	3.10532e-16	0.000226291	9.15031e-11
M. atroavidus	2.44229	9.13807	5.18603		5.06323e-09	4.58382e-10	0.00144881	1.22053e-12
M. magnus	7.56029	7.86736	5.82149	4.58938		0.00377324	0.000350651	9.26181e-12
M. megavidus	9.93918	10.0401	7.44898	4.99838	2.18639		0.000172308	1.64841e-14
M. nigroscutum	3.67669	2.70753	2.72205	2.37347	2.64117	2.77202		0.000302198
M. pseudomoenium	13.5414	10.656	5.27286	6.01106	5.66384	6.75432	2.66871
