# Supplementary material for: The Extraordinary Diversity of Merodon avidus Complex (Diptera: Syrphidae)—Adding New Areas, New Species and a New Molecular Marker
Source: Insects. 2024 Feb 2;15(2):105. doi: 10.3390/insects15020105 (PMC10888622; doi:10.3390/insects15020105)
Supplement: Supplementary file 1 [file insects-15-00105-s001.zip › Table S5.xlsx]

## Sheet: males
Table S5. The results of the DA cross-validation test of the wing shape.
Males
	Number of individuals		Total			Percentage %
	M. atroavidus sp. nov.	M. avidus				M. atroavidus sp. nov.	M. avidus
M. atroavidus sp. nov.	6	2	8		M. atroavidus sp. nov.	75	25
M. avidus	19	116	135		M. avidus	14.0741	85.9259
	M. atroavidus sp. nov.	M. ibericus				M. atroavidus sp. nov.	M. ibericus
M. atroavidus sp. nov.	7	1	8		M. atroavidus sp. nov.	87.5	12.5
M. ibericus	3	29	32		M. ibericus	9.375	90.625
	M. atroavidus sp. nov.	M. magnus sp. nov.				M. atroavidus sp. nov.	M. magnus sp. nov.
M. atroavidus sp. nov.	8	0	8		M. atroavidus sp. nov.	100	0
M. magnus sp. nov.	0	6	6		M. magnus sp. nov.	0	100
	M. atroavidus sp. nov.	M. megavidus				M. atroavidus sp. nov.	M. megavidus
M. atroavidus sp. nov.	8	0	8		M. atroavidus sp. nov.	100	0
M. megavidus	2	6	8		M. megavidus	25	75
	M. atroavidus sp. nov.	M. moenium				M. atroavidus sp. nov.	M. moenium
M. atroavidus sp. nov.	8	0	8		M. atroavidus sp. nov.	100	0
M. moenium	1	153	154		M. moenium	0.649351	99.3506
	M. atroavidus sp. nov.	M. nigroscutum sp. nov.				M. atroavidus sp. nov.	M. nigroscutum sp. nov.
M. atroavidus sp. nov.	5	3	8		M. atroavidus sp. nov.	62.5	37.5
M. nigroscutum sp. nov.	1	4	5		M. nigroscutum sp. nov.	20	80
	M. atroavidus sp. nov.	M. pseudomoenium sp. nov.				M. atroavidus sp. nov.	M. pseudomoenium sp. nov.
M. atroavidus sp. nov.	6	2	8		M. atroavidus sp. nov.	75	25
M. pseudomoenium sp. nov.	4	8	12		M. pseudomoenium sp. nov.	33.3333	66.6667
	M. avidus	M. ibericus				M. avidus	M. ibericus
M. avidus	125	10	135		M. avidus	92.5926	7.40741
M. ibericus	4	28	32		M. ibericus	12.5	87.5
	M. avidus	M. magnus sp. nov.				M. avidus	M. magnus sp. nov.
M. avidus	134	1	135		M. avidus	99.2593	0.740741
M. magnus sp. nov.	1	5	6		M. magnus sp. nov.	16.6667	83.3333
	M. avidus	M. megavidus				M. avidus	M. megavidus
M. avidus	134	1	135		M. avidus	99.2593	0.740741
M. megavidus	0	8	8		M. megavidus	0	100
	M. avidus	M. moenium				M. avidus	M. moenium
M. avidus	125	10	135		M. avidus	92.5926	7.40741
M. moenium	5	149	154		M. moenium	3.24675	96.7532
	M. avidus	M. nigroscutum sp. nov.				M. avidus	M. nigroscutum sp. nov.
M. avidus	128	7	135		M. avidus	94.8148	5.18519
M. nigroscutum sp. nov.	1	4	5		M. nigroscutum sp. nov.	20	80
	M. avidus	M. pseudomoenium sp. nov.				M. avidus	M. pseudomoenium sp. nov.
M. avidus	129	6	135		M. avidus	95.5556	4.44444
M. pseudomoenium sp. nov.	0	12	12		M. pseudomoenium sp. nov.	0	100
	M. ibericus	M. magnus sp. nov.				M. ibericus	M. magnus sp. nov.
M. ibericus	30	2	32		M. ibericus	93.75	6.25
M. magnus sp. nov.	0	6	6		M. magnus sp. nov.	0	100
	M. ibericus	M. megavidus				M. ibericus	M. megavidus
M. ibericus	30	2	32		M. ibericus	93.75	6.25
M. megavidus	1	7	8		M. megavidus	12.5	87.5
	M. ibericus	M. moenium				M. ibericus	M. moenium
M. ibericus	27	5	32		M. ibericus	84.375	15.625
M. moenium	9	145	154		M. moenium	5.84416	94.1558
	M. ibericus	M. nigroscutum sp. nov.				M. ibericus	M. nigroscutum sp. nov.
M. ibericus	28	4	32		M. ibericus	87.5	12.5
M. nigroscutum sp. nov.	3	2	5		M. nigroscutum sp. nov.	60	40
	M. ibericus	M. pseudomoenium sp. nov.				M. ibericus	M. pseudomoenium sp. nov.
M. ibericus	31	1	32		M. ibericus	96.875	3.125
M. pseudomoenium sp. nov.	0	12	12		M. pseudomoenium sp. nov.	0	100
	M. magnus sp. nov.	M. megavidus				M. magnus sp. nov.	M. megavidus
M. magnus sp. nov.	2	4	6		M. magnus sp. nov.	33.3333	66.6667
M. megavidus	4	4	8		M. megavidus	50	50
	M. magnus sp. nov.	M. moenium				M. magnus sp. nov.	M. moenium
M. magnus sp. nov.	5	1	6		M. magnus sp. nov.	83.3333	16.6667
M. moenium	1	153	154		M. moenium	0.649351	99.3506
	M. magnus sp. nov.	M. nigroscutum sp. nov.				M. magnus sp. nov.	M. nigroscutum sp. nov.
M. magnus sp. nov.	5	1	6		M. magnus sp. nov.	83.3333	16.6667
M. nigroscutum sp. nov.	3	2	5		M. nigroscutum sp. nov.	60	40
	M. magnus sp. nov.	M. pseudomoenium sp. nov.				M. magnus sp. nov.	M. pseudomoenium sp. nov.
M. magnus sp. nov.	6	0	6		M. magnus sp. nov.	100	0
M. pseudomoenium sp. nov.	3	9	12		M. pseudomoenium sp. nov.	25	75
	M. megavidus	M. moenium				M. megavidus	M. moenium
M. megavidus	8	0	8		M. megavidus	100	0
M. moenium	1	153	154		M. moenium	0.649351	99.3506
	M. megavidus	M. nigroscutum sp. nov.				M. megavidus	M. nigroscutum sp. nov.
M. megavidus	7	1	8		M. megavidus	87.5	12.5
M. nigroscutum sp. nov.	1	4	5		M. nigroscutum sp. nov.	20	80
	M. megavidus	M. pseudomoenium sp. nov.				M. megavidus	M. pseudomoenium sp. nov.
M. megavidus	8	0	8		M. megavidus	100	0
M. pseudomoenium sp. nov.	0	12	12		M. pseudomoenium sp. nov.	0	100
	M. moenium	M. nigroscutum sp. nov.				M. moenium	M. nigroscutum sp. nov.
M. moenium	145	9	154		M. moenium	94.1558	5.84416
M. nigroscutum sp. nov.	1	4	5		M. nigroscutum sp. nov.	20	80
	M. moenium	M. pseudomoenium sp. nov.				M. moenium	M. pseudomoenium sp. nov.
M. moenium	149	5	154		M. moenium	96.7532	3.24675
M. pseudomoenium sp. nov.	0	12	12		M. pseudomoenium sp. nov.	0	100
	M. nigroscutum sp. nov.	M. pseudomoenium sp. nov.				M. nigroscutum sp. nov.	M. pseudomoenium sp. nov.
M. nigroscutum sp. nov.	4	1	5		M. nigroscutum sp. nov.	80	20
M. pseudomoenium sp. nov.	1	11	12		M. pseudomoenium sp. nov.	8.33333	91.6667

## Sheet: females
Table S5. The results of the DA cross-validation test
Females
	Number of individuals		Total			Percentage %
	M. atroavidus sp. nov.	M. avidus				M. atroavidus sp. nov.	M. avidus
M. atroavidus sp. nov.	10	1	11		M. atroavidus sp. nov.	90.9091	12.5
M. avidus	6	40	46		M. avidus	13.0435	86.9565
	M. atroavidus sp. nov.	M. megavidus				M. atroavidus sp. nov.	M. megavidus
M. atroavidus sp. nov.	7	4	11		M. atroavidus sp. nov.	63.6364	36.3636
M. megavidus	5	10	15		M. megavidus	33.3333	66.6667
	M. atroavidus sp. nov.	M. moenium				M. atroavidus sp. nov.	M. moenium
M. atroavidus sp. nov.	6	5	11		M. atroavidus sp. nov.	54.5455	45.4545
M. moenium	1	20	21		M. moenium	4.7619	95.2381
	M. atroavidus sp. nov.	M. nigroscutum sp. nov.				M. atroavidus sp. nov.	M. nigroscutum sp. nov.
M. atroavidus sp. nov.	6	5	11		M. atroavidus sp. nov.	54.5455	45.4545
M. nigroscutum sp. nov.	4	8	12		M. nigroscutum sp. nov.	33.3333	66.6667
	M. atroavidus sp. nov.	M. pseudomoenium sp. nov.				M. atroavidus sp. nov.	M. pseudomoenium sp. nov.
M. atroavidus sp. nov.	6	5	11		M. atroavidus sp. nov.	54.5455	45.4545
M. pseudomoenium sp. nov.	3	4	7		M. pseudomoenium sp. nov.	42.8571	57.1429
	M. avidus	M. megavidus				M. avidus	M. megavidus
M. avidus	46	0	46		M. avidus	100	0
M. megavidus	0	15	15		M. megavidus	0	100
	M. avidus	M. moenium				M. avidus	M. moenium
M. avidus	39	7	46		M. avidus	84.7826	15.2174
M. moenium	3	18	21		M. moenium	14.2857	85.7143
	M. avidus	M. nigroscutum sp. nov.				M. avidus	M. nigroscutum sp. nov.
M. avidus	46	0	46		M. avidus	100	0
M. nigroscutum sp. nov.	12	0	12		M. nigroscutum sp. nov.	100	0
	M. avidus	M. pseudomoenium sp. nov.				M. avidus	M. pseudomoenium sp. nov.
M. avidus	43	3	46		M. avidus	93.4783	6.52174
M. pseudomoenium sp. nov.	2	5	7		M. pseudomoenium sp. nov.	28.5714	71.4286
	M. megavidus	M. moenium				M. megavidus	M. moenium
M. megavidus	12	3	15		M. megavidus	80	20
M. moenium	5	16	21		M. moenium	23.8095	76.1905
	M. megavidus	M. nigroscutum sp. nov.				M. megavidus	M. nigroscutum sp. nov.
M. megavidus	10	5	15		M. megavidus	66.6667	33.3333
M. nigroscutum sp. nov.	5	7	12		M. nigroscutum sp. nov.	41.6667	58.3333
	M. megavidus	M. pseudomoenium sp. nov.				M. megavidus	M. pseudomoenium sp. nov.
M. megavidus	13	2	15		M. megavidus	86.6667	13.3333
M. pseudomoenium sp. nov.	1	6	7		M. pseudomoenium sp. nov.	14.2857	85.7143
	M. moenium	M. nigroscutum sp. nov.				M. moenium	M. nigroscutum sp. nov.
M. moenium	17	4	21		M. moenium	80.9524	19.0476
M. nigroscutum sp. nov.	4	8	12		M. nigroscutum sp. nov.	33.3333	66.6667
	M. moenium	M. pseudomoenium sp. nov.				M. moenium	M. pseudomoenium sp. nov.
M. moenium	16	5	21		M. moenium	76.1905	23.8095
M. pseudomoenium sp. nov.	4	3	7		M. pseudomoenium sp. nov.	57.1429	42.8571
	M. nigroscutum sp. nov.	M. pseudomoenium sp. nov.				M. nigroscutum sp. nov.	M. pseudomoenium sp. nov.
M. nigroscutum sp. nov.	8	4	12		M. nigroscutum sp. nov.	66.6667	33.3333
M. pseudomoenium sp. nov.	3	4	7		M. pseudomoenium sp. nov.	42.8571	57.1429
