# Supplementary material for: The Extraordinary Diversity of Merodon avidus Complex (Diptera: Syrphidae)—Adding New Areas, New Species and a New Molecular Marker
Source: Insects. 2024 Feb 2;15(2):105. doi: 10.3390/insects15020105 (PMC10888622; doi:10.3390/insects15020105)
Supplement: Supplementary file 1 [file insects-15-00105-s001.zip › Table S6.xlsx]

## Sheet: p-values (avidus 2022_f)
Table S6. Results from discriminant analysis of wing shape differences among females of investigated species. Above diagonal P values. Bellow diagonal F values. *p<0.05, **p<0.01
	M. avidus	M. moenium	M. atroavidus	M. megavidus	M. nigroscutum	M. pseudomoenium
M. avidus		1.2933e-10	2.10722e-05	2.22953e-16	7.96332e-16	4.49145e-08
M. moenium	6.96818		1.73526e-10	5.96996e-11	3.17262e-09	0.0004476
M. atroavidus	3.67387	6.87878		1.18954e-12	1.98628e-10	5.47406e-07
M. megavidus	11.6205	7.20577	8.46756		0.00012665	2.91303e-08
M. nigroscutum	11.1157	6.02171	6.83786	3.22787		2.41985e-07
M. pseudomoenium	5.27933	2.91663	4.60918	5.39825	4.82499
