# Supplementary material for: The Extraordinary Diversity of Merodon avidus Complex (Diptera: Syrphidae)—Adding New Areas, New Species and a New Molecular Marker
Source: Insects. 2024 Feb 2;15(2):105. doi: 10.3390/insects15020105 (PMC10888622; doi:10.3390/insects15020105)
Supplement: Supplementary file 1 [file insects-15-00105-s001.zip › Table S7.xlsx]

## Sheet: procrustes_avidus2024
Table S7. Procrustes shape coordinates.
Id	Species	Sex	ProcCoord1	ProcCoord2	ProcCoord3	ProcCoord4	ProcCoord5	ProcCoord6	ProcCoord7	ProcCoord8	ProcCoord9	ProcCoord10	ProcCoord11	ProcCoord12	ProcCoord13	ProcCoord14	ProcCoord15	ProcCoord16	ProcCoord17	ProcCoord18	ProcCoord19	ProcCoord20	ProcCoord21	ProcCoord22
A4L	avidus	female	0.495667	0.115302	-0.389791	0.15405	-0.410567	0.0884225	-0.266079	-0.110352	0.0200685	-0.245142	0.135017	-0.111793	0.0951205	-0.0268374	-0.119028	-0.0371845	-0.0840491	0.0391666	0.128272	0.0665068	0.395369	0.067862
A6L	avidus	male	0.507445	0.113291	-0.397048	0.15154	-0.417606	0.0877336	-0.250229	-0.10122	0.0313432	-0.238353	0.131105	-0.115505	0.081782	-0.0232219	-0.117139	-0.0394531	-0.0789644	0.0408785	0.116058	0.0628311	0.393253	0.0614792
A8L	avidus	male	0.517946	0.112403	-0.393929	0.156459	-0.411782	0.0878978	-0.244431	-0.102873	0.0350252	-0.242608	0.134597	-0.121534	0.0842277	-0.0265445	-0.122235	-0.0396014	-0.0897987	0.0440085	0.110379	0.066717	0.38	0.065676
A17L	avidus	male	0.502132	0.109899	-0.392224	0.158656	-0.4141	0.0926024	-0.243506	-0.107252	0.0435766	-0.240357	0.136065	-0.119701	0.0823607	-0.0258483	-0.125244	-0.0419245	-0.093397	0.0433719	0.105483	0.067195	0.398854	0.0633578
AB14L	moenium	female	0.499749	0.12416	-0.378099	0.15955	-0.410939	0.0862284	-0.267478	-0.114565	0.016916	-0.252688	0.123758	-0.123939	0.0850337	-0.0284567	-0.110363	-0.0422493	-0.0775716	0.046456	0.124759	0.0750572	0.394236	0.0704469
AB15L	moenium	male	0.498785	0.125007	-0.384368	0.169634	-0.408941	0.0923484	-0.247912	-0.120763	0.0197731	-0.251111	0.118681	-0.129171	0.0842333	-0.0285759	-0.106228	-0.0421837	-0.0844999	0.0414652	0.107375	0.0701774	0.403101	0.0731741
AB18L	moenium	male	0.50108	0.120098	-0.393728	0.167896	-0.413795	0.0935734	-0.251707	-0.118552	0.0238996	-0.245216	0.122463	-0.127007	0.0949651	-0.0267644	-0.109454	-0.0453918	-0.0732305	0.0417308	0.11265	0.0690452	0.386857	0.0705873
AB19L	moenium	female	0.498554	0.123759	-0.382359	0.169789	-0.411128	0.0978444	-0.25573	-0.12261	0.0283414	-0.257117	0.126728	-0.126166	0.0844578	-0.0296809	-0.10962	-0.0432128	-0.0846955	0.0421099	0.120091	0.0727864	0.385359	0.0724992
AB22L	moenium	male	0.510034	0.107951	-0.404192	0.143562	-0.414057	0.0904853	-0.237493	-0.104534	0.0319771	-0.233517	0.128542	-0.120151	0.0828975	-0.0243015	-0.116861	-0.0352914	-0.0958754	0.0480349	0.121414	0.0697274	0.393613	0.0580347
AB23L	moenium	male	0.508663	0.108464	-0.394383	0.1502	-0.417416	0.0828226	-0.24985	-0.105358	0.0292537	-0.238231	0.131771	-0.118716	0.0867688	-0.0217705	-0.117713	-0.0332078	-0.0907333	0.0443116	0.125505	0.0701396	0.388135	0.0613451
AB25L	moenium	male	0.506978	0.124073	-0.384468	0.157401	-0.408203	0.0908159	-0.25167	-0.110163	0.0319116	-0.243596	0.112024	-0.130528	0.0748829	-0.0269832	-0.115552	-0.0396599	-0.0875132	0.0403659	0.121107	0.0690073	0.400503	0.0692661
AB26L	moenium	male	0.5031	0.11357	-0.392582	0.149982	-0.412227	0.0851153	-0.252404	-0.108663	0.0232889	-0.237855	0.124845	-0.120077	0.086625	-0.0214291	-0.118596	-0.0375952	-0.0861839	0.0433568	0.122843	0.0710846	0.40129	0.0625095
AB28L	moenium	male	0.509194	0.109296	-0.404487	0.154645	-0.408767	0.0849289	-0.241787	-0.10032	0.0301307	-0.242632	0.130689	-0.120892	0.0909062	-0.0241369	-0.11888	-0.0350073	-0.0961146	0.0403279	0.123826	0.0692634	0.385289	0.064527
C1L	avidus	female	0.502882	0.113025	-0.394325	0.15315	-0.411859	0.0878628	-0.256436	-0.103982	0.0302324	-0.24028	0.139903	-0.114267	0.0865484	-0.028712	-0.122334	-0.0396683	-0.0890098	0.0421663	0.124234	0.0688092	0.390163	0.061897
C2L	avidus	male	0.509418	0.116026	-0.395492	0.163783	-0.415162	0.0952267	-0.234537	-0.103156	0.0469148	-0.244267	0.135405	-0.126374	0.0744152	-0.0333093	-0.11695	-0.040724	-0.094195	0.0416279	0.102502	0.0681611	0.387682	0.063004
C3L	avidus	male	0.517616	0.116629	-0.385709	0.153594	-0.410294	0.0782358	-0.251238	-0.108925	0.0244322	-0.237732	0.112235	-0.122745	0.0769072	-0.0259684	-0.110673	-0.0355516	-0.0868186	0.0451658	0.112625	0.0716433	0.400917	0.0656547
C4L	avidus	male	0.501245	0.116338	-0.382247	0.165168	-0.418401	0.0929493	-0.252103	-0.116604	0.0314994	-0.247354	0.127871	-0.121514	0.086067	-0.0280886	-0.109728	-0.0399409	-0.0905281	0.0384823	0.114394	0.0708485	0.391931	0.069715
C5L	avidus	female	0.499719	0.116957	-0.383527	0.163498	-0.421649	0.0850943	-0.25706	-0.115068	0.0173962	-0.244474	0.134168	-0.119587	0.0931387	-0.0287585	-0.112675	-0.0417042	-0.0799419	0.0434896	0.123898	0.0733602	0.386534	0.0671922
C6L	avidus	male	0.497066	0.114104	-0.393014	0.162603	-0.418548	0.0946371	-0.249473	-0.112859	0.0446447	-0.245857	0.129332	-0.123327	0.0870972	-0.0289199	-0.113358	-0.0397939	-0.0919105	0.046586	0.122176	0.0701644	0.385986	0.0626627
C8L	avidus	male	0.506994	0.121434	-0.382408	0.163571	-0.419683	0.0943352	-0.244495	-0.113953	0.0295603	-0.250518	0.121772	-0.124174	0.0821818	-0.0289066	-0.109471	-0.0411963	-0.0838349	0.0414446	0.108503	0.0691441	0.390882	0.068819
C9L	avidus	male	0.50281	0.12567	-0.380099	0.167063	-0.414342	0.0996987	-0.244986	-0.11541	0.0342482	-0.251709	0.126939	-0.126658	0.0814777	-0.0335828	-0.110948	-0.0416965	-0.0950224	0.0399308	0.105789	0.0676503	0.394133	0.0690443
C10L	avidus	male	0.501318	0.123252	-0.383414	0.16712	-0.423545	0.0914119	-0.246515	-0.107136	0.0305257	-0.251039	0.126524	-0.13161	0.087037	-0.0307788	-0.11133	-0.0421053	-0.0849817	0.0407263	0.122729	0.0709229	0.381652	0.069236
C11L	moenium	female	0.508581	0.113647	-0.393136	0.152673	-0.411274	0.0857149	-0.252663	-0.105442	0.026824	-0.242362	0.129691	-0.115723	0.0916941	-0.0257802	-0.12219	-0.0382014	-0.0921411	0.0434004	0.128919	0.0678233	0.385694	0.0642493
C12L	moenium	male	0.506871	0.118259	-0.385018	0.157682	-0.419225	0.0878755	-0.246278	-0.109365	0.033102	-0.239723	0.120209	-0.12579	0.0832145	-0.0292145	-0.112955	-0.0371694	-0.09457	0.0438396	0.121073	0.0692544	0.393578	0.0643505
C14L	moenium	male	0.510282	0.117678	-0.387807	0.15632	-0.409887	0.084361	-0.253305	-0.109392	0.0272217	-0.242869	0.122041	-0.124794	0.0830959	-0.0206622	-0.111919	-0.0384727	-0.0843267	0.0457445	0.10516	0.0670207	0.399443	0.0650661
C15L	moenium	male	0.511035	0.11984	-0.392592	0.162774	-0.412771	0.0908798	-0.239103	-0.108516	0.0287477	-0.243915	0.111721	-0.131542	0.0794303	-0.0315527	-0.106508	-0.0425862	-0.0900404	0.041051	0.120461	0.0702641	0.389618	0.0733025
C16L	moenium	female	0.502071	0.111221	-0.384913	0.146046	-0.411839	0.0894618	-0.263664	-0.107082	0.0315675	-0.240277	0.132655	-0.112857	0.0871018	-0.0222239	-0.121396	-0.034471	-0.0963429	0.0396818	0.124375	0.0656861	0.400385	0.0648153
C20L	moenium	male	0.50919	0.124348	-0.374671	0.166464	-0.40206	0.0964668	-0.248202	-0.111524	0.0423032	-0.252801	0.120551	-0.134437	0.0793487	-0.0300923	-0.129848	-0.0489568	-0.0987138	0.0426254	0.108657	0.0733409	0.393445	0.074566
C21L	moenium	male	0.515709	0.119527	-0.382415	0.157867	-0.403002	0.0896996	-0.256616	-0.112709	0.0269229	-0.245671	0.127542	-0.125271	0.0750359	-0.0301957	-0.111808	-0.0392114	-0.088863	0.0422358	0.102091	0.0728788	0.395403	0.0708496
C22L	moenium	female	0.499575	0.119799	-0.371222	0.163555	-0.405946	0.0895014	-0.270026	-0.117102	0.0348474	-0.255136	0.132295	-0.12607	0.087544	-0.0241736	-0.125975	-0.0406816	-0.0905946	0.0451096	0.117823	0.0733916	0.391679	0.0718071
C32L	avidus	female	0.507219	0.1139	-0.39099	0.149326	-0.40808	0.0850903	-0.258361	-0.10958	0.0167426	-0.243405	0.132561	-0.113857	0.0903529	-0.0220628	-0.117963	-0.0361235	-0.0928814	0.0442345	0.1311	0.0664711	0.3903	0.0660071
C33L	avidus	male	0.5088	0.116279	-0.395433	0.148451	-0.416428	0.0885689	-0.244749	-0.095425	0.0352618	-0.23219	0.127432	-0.127351	0.0801627	-0.0290168	-0.120314	-0.0392297	-0.0886757	0.0426038	0.117709	0.0651626	0.396234	0.0621484
C34L	avidus	male	0.497649	0.118156	-0.387743	0.158747	-0.420797	0.0938009	-0.247016	-0.10275	0.0357897	-0.240147	0.134901	-0.125138	0.0875419	-0.031053	-0.126599	-0.0447599	-0.0861638	0.0410544	0.119524	0.066462	0.392912	0.0656264
C35L	avidus	male	0.51032	0.104827	-0.398245	0.140494	-0.411108	0.0743846	-0.249784	-0.097714	0.0240171	-0.231794	0.127224	-0.113242	0.0838515	-0.0195413	-0.125961	-0.0321093	-0.0903288	0.0465903	0.126125	0.0680497	0.403889	0.0600557
C36L	avidus	female	0.502235	0.12033	-0.393226	0.150324	-0.407313	0.0921884	-0.254726	-0.110673	0.0199925	-0.245033	0.124023	-0.11945	0.0874234	-0.0252481	-0.119087	-0.0407146	-0.0815172	0.0441121	0.125519	0.0692455	0.396677	0.0649179
C37L	avidus	male	0.504032	0.104905	-0.398871	0.150325	-0.424895	0.0836158	-0.242299	-0.104362	0.0335691	-0.233209	0.135523	-0.114613	0.0861065	-0.0226383	-0.119534	-0.0339907	-0.0918203	0.0450859	0.128231	0.0681136	0.389958	0.0567673
C38L	avidus	female	0.502192	0.114681	-0.382769	0.153188	-0.400001	0.0823331	-0.264537	-0.108281	0.0258443	-0.238709	0.137438	-0.112511	0.0858505	-0.0247428	-0.132361	-0.0420039	-0.101125	0.0437283	0.123295	0.0673137	0.406173	0.0650043
C46L	avidus	male	0.503266	0.111457	-0.395566	0.154808	-0.424494	0.0923818	-0.247334	-0.111733	0.0384042	-0.233533	0.129523	-0.118849	0.0879426	-0.0261598	-0.114666	-0.0363048	-0.0848288	0.0441027	0.118733	0.0644029	0.389021	0.059428
C47L	avidus	female	0.496983	0.111054	-0.394888	0.139081	-0.407115	0.0864562	-0.276288	-0.102552	0.0229222	-0.241977	0.138148	-0.110221	0.0969561	-0.023501	-0.12314	-0.034634	-0.0842231	0.0451939	0.137913	0.0689439	0.392732	0.0621567
C49L	avidus	male	0.505694	0.113013	-0.392545	0.154967	-0.417826	0.0905222	-0.248713	-0.103172	0.0407411	-0.241321	0.134166	-0.123144	0.0795905	-0.0282705	-0.118617	-0.0376889	-0.0873394	0.0446381	0.115799	0.0669559	0.38905	0.0634991
C50L	avidus	male	0.504627	0.113382	-0.397829	0.155961	-0.424871	0.0898295	-0.239451	-0.103469	0.0416456	-0.231826	0.124955	-0.122383	0.0765079	-0.0263673	-0.113946	-0.0359892	-0.0859204	0.0390252	0.118209	0.0621904	0.396072	0.0596465
C51L	avidus	male	0.506589	0.107465	-0.398927	0.147986	-0.423071	0.0864378	-0.242661	-0.104251	0.0246032	-0.235446	0.136264	-0.113699	0.0852938	-0.0239094	-0.111086	-0.0356531	-0.0843199	0.0437252	0.111176	0.069697	0.39614	0.0576485
C52L	avidus	male	0.503585	0.113577	-0.392884	0.1557	-0.417569	0.0927202	-0.250942	-0.110497	0.0293229	-0.240867	0.130698	-0.119076	0.0832042	-0.0268438	-0.115288	-0.0401738	-0.0838537	0.0403219	0.12541	0.0685092	0.388316	0.0666293
C53L	avidus	male	0.505637	0.111793	-0.390935	0.148828	-0.424225	0.0880664	-0.244627	-0.100504	0.04107	-0.233178	0.123302	-0.122718	0.0881267	-0.0221735	-0.120095	-0.0368113	-0.091128	0.0437657	0.114589	0.0641522	0.398286	0.0587794
C54L	avidus	male	0.499879	0.114756	-0.390988	0.160593	-0.416876	0.09059	-0.245285	-0.114194	0.0347068	-0.235885	0.129725	-0.12269	0.0834019	-0.025027	-0.117356	-0.0376831	-0.0902793	0.03984	0.111386	0.0687124	0.401686	0.0609876
C63L	avidus	male	0.504606	0.109663	-0.396929	0.151017	-0.42345	0.0918167	-0.245075	-0.104244	0.0307968	-0.237083	0.1328	-0.117883	0.0929492	-0.0241272	-0.112833	-0.0375375	-0.0914181	0.0406743	0.121194	0.0655033	0.387359	0.0621998
C72L	moenium	male	0.506349	0.112091	-0.398057	0.153794	-0.415789	0.0796654	-0.252002	-0.106662	0.0234131	-0.230489	0.120417	-0.116148	0.0847508	-0.0277898	-0.111721	-0.0364275	-0.0789587	0.0409088	0.120396	0.0682015	0.401202	0.0628554
C73L	moenium	male	0.507381	0.12194	-0.38487	0.163585	-0.408609	0.0849464	-0.247986	-0.11129	0.0273253	-0.243407	0.115197	-0.131012	0.0795771	-0.0293048	-0.115994	-0.0414204	-0.09017	0.0427367	0.121422	0.0730609	0.396727	0.0701647
C74L	moenium	male	0.502604	0.120782	-0.38455	0.159524	-0.412756	0.0895544	-0.253019	-0.111574	0.0324912	-0.242463	0.117106	-0.135523	0.0804194	-0.0280308	-0.109966	-0.0362457	-0.0841841	0.0430261	0.109751	0.0710615	0.402104	0.0698878
C75L	moenium	male	0.504325	0.125539	-0.376277	0.158748	-0.403665	0.0842959	-0.258019	-0.113043	0.022489	-0.244442	0.119548	-0.129708	0.0804663	-0.0280016	-0.115412	-0.0366624	-0.098267	0.0442318	0.116996	0.0697247	0.407816	0.0693184
C76L	moenium	male	0.497668	0.125161	-0.381616	0.164484	-0.417398	0.0908796	-0.248912	-0.11298	0.0252396	-0.247654	0.111378	-0.130066	0.0885603	-0.0247858	-0.10904	-0.0415548	-0.0925825	0.0387305	0.129318	0.0665874	0.397383	0.071198
C77L	moenium	male	0.50475	0.118359	-0.383991	0.155459	-0.413682	0.0895079	-0.245468	-0.109839	0.0331356	-0.240581	0.120648	-0.129822	0.0819183	-0.0254441	-0.118918	-0.0405765	-0.0927497	0.0477633	0.111156	0.0701192	0.403199	0.0650545
C79L	moenium	male	0.513564	0.112208	-0.397902	0.151339	-0.412144	0.0738556	-0.246359	-0.102285	0.0181075	-0.230178	0.113479	-0.122852	0.0814787	-0.0244082	-0.112975	-0.0371787	-0.0802495	0.0441563	0.120159	0.069707	0.402841	0.0656346
C80L	moenium	male	0.501513	0.121217	-0.390737	0.166535	-0.413861	0.0956055	-0.24203	-0.109176	0.0396143	-0.246138	0.121966	-0.128701	0.0791958	-0.0310503	-0.110376	-0.042106	-0.0910286	0.0394397	0.108685	0.0661129	0.397058	0.0682626
C81L	moenium	male	0.514551	0.133324	-0.380773	0.1663	-0.397529	0.0955249	-0.240415	-0.112808	0.0278415	-0.246388	0.119103	-0.135713	0.078696	-0.0326633	-0.128247	-0.0454822	-0.0978795	0.0408316	0.109297	0.0645476	0.395357	0.0725258
S75L	avidus	male	0.516472	0.111093	-0.388813	0.15087	-0.410159	0.0853999	-0.241346	-0.106905	0.0260388	-0.237826	0.123555	-0.113182	0.0844928	-0.0252774	-0.126183	-0.0369547	-0.0920973	0.0401084	0.105381	0.0659976	0.40266	0.066677
S77L	avidus	female	0.504935	0.115585	-0.379755	0.151036	-0.406527	0.08531	-0.262125	-0.108077	0.0216378	-0.243686	0.132705	-0.111452	0.0872156	-0.0240433	-0.134541	-0.0418591	-0.0904709	0.0399618	0.127816	0.0689667	0.399108	0.0682576
S90L	avidus	female	0.503529	0.104834	-0.390888	0.147616	-0.423463	0.0859899	-0.256797	-0.106072	0.0350568	-0.228822	0.139209	-0.103764	0.0937082	-0.0235107	-0.131988	-0.0362996	-0.0873044	0.0395315	0.125821	0.0617423	0.393118	0.0587552
T86L	avidus	male	0.502724	0.109757	-0.397547	0.152541	-0.418011	0.0891616	-0.245964	-0.103666	0.0310358	-0.235399	0.132546	-0.115745	0.0847775	-0.0234168	-0.12252	-0.0423648	-0.0850583	0.0409965	0.122512	0.0645701	0.395505	0.0635659
T87L	avidus	male	0.505338	0.108287	-0.395679	0.145752	-0.415922	0.0828091	-0.255318	-0.104384	0.0293055	-0.237286	0.123365	-0.118066	0.0799517	-0.0204957	-0.115518	-0.0356024	-0.0750335	0.0457871	0.11735	0.0707278	0.40216	0.0624709
T88L	avidus	male	0.502049	0.116417	-0.387048	0.154332	-0.416846	0.0968452	-0.246302	-0.103731	0.0363596	-0.241854	0.14019	-0.120982	0.0811605	-0.0327985	-0.12136	-0.041182	-0.0998804	0.0417474	0.118954	0.0659771	0.392723	0.0652286
T89L	avidus	female	0.495397	0.113537	-0.385248	0.159163	-0.417534	0.0901697	-0.257801	-0.116304	0.027321	-0.243375	0.135542	-0.11945	0.0844712	-0.0244702	-0.114888	-0.0377843	-0.0884473	0.0406404	0.126113	0.0715436	0.395074	0.0663304
U2L	avidus	male	0.504779	0.111154	-0.398426	0.148885	-0.419097	0.0874078	-0.241285	-0.105816	0.0264756	-0.234657	0.126939	-0.120753	0.0827618	-0.0229032	-0.118544	-0.0345715	-0.0811765	0.0435668	0.117213	0.0654223	0.400361	0.0622651
U3L	avidus	male	0.506087	0.123236	-0.386327	0.159708	-0.415489	0.0952083	-0.242495	-0.109898	0.0289685	-0.250442	0.119317	-0.1301	0.0771889	-0.031426	-0.111845	-0.0414416	-0.0814766	0.0429007	0.112718	0.072913	0.393353	0.0693414
U5L	avidus	male	0.501069	0.104879	-0.39447	0.151463	-0.423104	0.0908231	-0.251578	-0.114639	0.0342406	-0.243735	0.136088	-0.114545	0.0877413	-0.0188612	-0.115088	-0.0318608	-0.0793688	0.0458593	0.114666	0.0697563	0.389804	0.0608601
U8L	avidus	male	0.494731	0.115207	-0.399121	0.159351	-0.424514	0.0981687	-0.24743	-0.106738	0.0397621	-0.236576	0.136347	-0.115997	0.0893002	-0.0284853	-0.112368	-0.0435515	-0.0831439	0.0387902	0.113401	0.0612937	0.393035	0.0585375
U9L	avidus	male	0.502081	0.115463	-0.39338	0.158862	-0.414761	0.0921106	-0.244716	-0.113492	0.0329706	-0.241759	0.125062	-0.123586	0.0775892	-0.0242149	-0.115114	-0.0377763	-0.0864019	0.0414443	0.120006	0.0676639	0.396664	0.0652833
U10L	avidus	male	0.500977	0.118751	-0.384041	0.165591	-0.415596	0.0978393	-0.244388	-0.11088	0.0425409	-0.249498	0.131667	-0.125166	0.0805799	-0.0311567	-0.123382	-0.0442709	-0.0935199	0.0417595	0.116027	0.0678742	0.389136	0.0691558
W20L	avidus	male	0.506689	0.120017	-0.386172	0.156545	-0.411689	0.0898034	-0.24488	-0.114571	0.0244813	-0.241256	0.119632	-0.125065	0.080287	-0.0215666	-0.116951	-0.0388465	-0.0875016	0.0420648	0.112163	0.0674742	0.403941	0.0654005
W21L	avidus	male	0.50428	0.12029	-0.393541	0.155269	-0.410983	0.0936609	-0.241668	-0.106464	0.027073	-0.242599	0.129231	-0.123394	0.0743317	-0.0304154	-0.116876	-0.0390359	-0.0876977	0.0414667	0.114806	0.0647602	0.401043	0.0664627
W22L	avidus	male	0.50503	0.116283	-0.388334	0.156555	-0.417744	0.0875255	-0.248047	-0.108398	0.0246222	-0.239089	0.124223	-0.122138	0.0846033	-0.0236994	-0.112665	-0.0388824	-0.0880571	0.0383979	0.118103	0.0671501	0.398266	0.0662955
W27L	avidus	male	0.507053	0.116619	-0.392774	0.153091	-0.415715	0.0934098	-0.249665	-0.102219	0.0343514	-0.245007	0.127575	-0.119624	0.0842886	-0.0273599	-0.116786	-0.0377677	-0.0865163	0.0377728	0.119565	0.0654389	0.388625	0.0656454
W33L	moenium	male	0.507348	0.117892	-0.385218	0.165062	-0.417741	0.0870272	-0.247185	-0.112163	0.0275213	-0.241486	0.128856	-0.122244	0.0797091	-0.0267964	-0.112439	-0.0443632	-0.0815892	0.0419205	0.10457	0.0692459	0.396168	0.065904
W34L	moenium	male	0.497724	0.116961	-0.395271	0.159223	-0.419422	0.094051	-0.252736	-0.115973	0.0274728	-0.243816	0.126619	-0.123817	0.0795674	-0.0321052	-0.10782	-0.0362027	-0.0698646	0.0432904	0.123549	0.0696718	0.390181	0.0687172
W35L	moenium	male	0.493323	0.113864	-0.397153	0.161086	-0.425253	0.0891488	-0.250093	-0.109435	0.029294	-0.237413	0.125407	-0.11951	0.0856738	-0.0299872	-0.101797	-0.0380359	-0.0785482	0.0395008	0.119748	0.0654977	0.399398	0.0652847
W36L	moenium	male	0.506271	0.11955	-0.385632	0.164684	-0.41097	0.0895835	-0.247507	-0.115463	0.0292065	-0.237891	0.118295	-0.122702	0.0861017	-0.0270028	-0.117362	-0.0456936	-0.09116	0.0404576	0.112543	0.0657281	0.400213	0.0687488
W88L	moenium	male	0.508211	0.118903	-0.394274	0.166211	-0.418448	0.0933966	-0.233879	-0.117744	0.0282851	-0.240448	0.120368	-0.124816	0.0796764	-0.0252048	-0.106121	-0.0404309	-0.0862666	0.0382929	0.108944	0.0676209	0.393503	0.0642193
W89L	moenium	male	0.510625	0.130463	-0.378391	0.163261	-0.401744	0.0886466	-0.254055	-0.115482	0.0211788	-0.249254	0.11297	-0.125332	0.0715914	-0.0307696	-0.111078	-0.0400348	-0.0897555	0.0384389	0.115305	0.0689346	0.403354	0.0711272
W92L	moenium	male	0.507273	0.11921	-0.387158	0.16026	-0.415754	0.0889939	-0.253993	-0.110477	0.0321993	-0.246112	0.125306	-0.124261	0.0796241	-0.0290989	-0.104085	-0.036365	-0.0838556	0.0422994	0.107892	0.0708664	0.392551	0.0646844
WM800	avidus	male	0.50432	0.114362	-0.40208	0.153961	-0.419476	0.084698	-0.247799	-0.0982109	0.0361507	-0.236008	0.128824	-0.117137	0.0924942	-0.027217	-0.117465	-0.0374272	-0.0877821	0.0439423	0.126291	0.0624595	0.386522	0.0565766
WM801	avidus	male	0.505343	0.111799	-0.389319	0.150741	-0.419265	0.0883573	-0.249092	-0.10056	0.0368157	-0.237089	0.139887	-0.117679	0.0922284	-0.0258076	-0.129197	-0.0378089	-0.0941603	0.0449784	0.115776	0.0625049	0.390984	0.0605633
WM802	avidus	male	0.502484	0.114053	-0.394491	0.160754	-0.416498	0.0915436	-0.241301	-0.108315	0.0361268	-0.243948	0.138761	-0.117242	0.0829139	-0.0276689	-0.118911	-0.0385105	-0.092761	0.0445707	0.11121	0.0629942	0.392466	0.0617688
WM803	avidus	male	0.507095	0.110392	-0.39144	0.15098	-0.415335	0.0861436	-0.248037	-0.102403	0.029767	-0.240338	0.130344	-0.118533	0.0839808	-0.0253647	-0.12345	-0.0400761	-0.0861369	0.0443879	0.117712	0.0685262	0.395501	0.0662858
WM804	avidus	male	0.508404	0.11109	-0.392852	0.152422	-0.423003	0.0889266	-0.245106	-0.105756	0.0331509	-0.237804	0.128891	-0.121366	0.0905155	-0.0259361	-0.11938	-0.0364399	-0.0836337	0.0447391	0.116295	0.0666102	0.386719	0.0635135
WM805	avidus	male	0.507448	0.106919	-0.400629	0.150614	-0.419718	0.0892821	-0.249456	-0.100727	0.0387409	-0.23202	0.140788	-0.113974	0.090774	-0.0253527	-0.122651	-0.0371581	-0.0878887	0.0397585	0.11716	0.0641521	0.385432	0.0585055
WM806	avidus	female	0.493746	0.121159	-0.384268	0.156059	-0.420962	0.0895892	-0.263057	-0.108886	0.0215948	-0.243242	0.1354	-0.112592	0.0969192	-0.0258551	-0.120261	-0.0423313	-0.0816883	0.0409553	0.129707	0.0634354	0.392869	0.0617082
WM807	avidus	male	0.509884	0.114337	-0.389525	0.155111	-0.415113	0.0897197	-0.246	-0.10836	0.0317264	-0.239241	0.129494	-0.117163	0.0866099	-0.0267508	-0.12014	-0.0389659	-0.094316	0.0417907	0.115695	0.0662516	0.391684	0.0632705
WM808	avidus	male	0.501625	0.112861	-0.387418	0.155797	-0.41778	0.0916184	-0.257649	-0.105567	0.0428198	-0.239576	0.137255	-0.118641	0.0831161	-0.0283741	-0.122095	-0.0391652	-0.0891981	0.041095	0.118075	0.0666489	0.391249	0.0633032
WM809	avidus	female	0.494907	0.117448	-0.380393	0.15471	-0.419862	0.0912298	-0.270518	-0.110256	0.0274177	-0.243028	0.134369	-0.111376	0.0952035	-0.0257327	-0.117114	-0.0410454	-0.0829718	0.0388473	0.123509	0.0638592	0.395453	0.0653434
WM810	avidus	male	0.512264	0.118752	-0.393168	0.151758	-0.403771	0.0858192	-0.25368	-0.099986	0.0363826	-0.247796	0.122896	-0.1259	0.0768421	-0.0259659	-0.116726	-0.033649	-0.0863878	0.0452001	0.109674	0.0670551	0.395675	0.0647128
WM811	avidus	male	0.511406	0.120302	-0.384506	0.155969	-0.406181	0.0873709	-0.250573	-0.104248	0.0343976	-0.243445	0.131035	-0.122678	0.0786511	-0.0245551	-0.131997	-0.0423953	-0.0947487	0.0434028	0.120619	0.0666501	0.391898	0.063627
WM812	avidus	male	0.503739	0.113932	-0.397509	0.151785	-0.421405	0.0921426	-0.244433	-0.103916	0.0337568	-0.235352	0.131674	-0.113956	0.0808546	-0.0285186	-0.114828	-0.0370436	-0.083588	0.0400636	0.11338	0.0612609	0.398359	0.0596025
WM813	avidus	male	0.506379	0.11681	-0.383364	0.155149	-0.420289	0.0892875	-0.250547	-0.106326	0.0349271	-0.243229	0.12844	-0.11993	0.0806684	-0.0220137	-0.122547	-0.0407409	-0.0833334	0.0413376	0.11588	0.0674225	0.393786	0.0622328
WM815	avidus	male	0.507786	0.11825	-0.389428	0.157775	-0.419088	0.0912329	-0.245483	-0.103945	0.0355551	-0.245358	0.120908	-0.123036	0.090752	-0.0251107	-0.119611	-0.0395059	-0.0891512	0.0392064	0.123211	0.0645352	0.384548	0.0659555
WM816	avidus	female	0.50312	0.115621	-0.382173	0.151343	-0.406955	0.0852197	-0.269248	-0.108277	0.0242698	-0.246887	0.13682	-0.112367	0.0899907	-0.0229492	-0.128981	-0.0374261	-0.091846	0.0422648	0.135369	0.0657913	0.389633	0.0676656
WM817	avidus	male	0.509523	0.120297	-0.387819	0.154497	-0.405956	0.0918258	-0.253753	-0.105478	0.0361888	-0.24088	0.127365	-0.124613	0.075443	-0.0299426	-0.11739	-0.0380311	-0.0931957	0.0404912	0.11064	0.065861	0.398953	0.0659727
WM818	avidus	female	0.497302	0.1178	-0.394607	0.157661	-0.415536	0.0911367	-0.258025	-0.10959	0.0264714	-0.239508	0.130961	-0.117307	0.0927996	-0.0310836	-0.114022	-0.0374063	-0.0925627	0.0377288	0.142538	0.0646782	0.38468	0.0658895
WM819	avidus	female	0.501871	0.115539	-0.387677	0.157677	-0.404023	0.0908915	-0.254078	-0.109471	0.0317095	-0.244687	0.135278	-0.120348	0.0874888	-0.0273132	-0.129801	-0.042548	-0.0968456	0.041425	0.121036	0.071886	0.395041	0.0669487
WM820	avidus	male	0.50366	0.11474	-0.400247	0.159839	-0.413237	0.0891752	-0.246867	-0.110684	0.0327666	-0.239857	0.12465	-0.121027	0.091578	-0.0249495	-0.117974	-0.0355464	-0.0886074	0.0391164	0.128611	0.0657237	0.385667	0.0634705
WM821	avidus	male	0.512533	0.11561	-0.394491	0.154108	-0.414744	0.0925028	-0.238221	-0.105548	0.0355811	-0.23341	0.129643	-0.121122	0.0880942	-0.0264875	-0.121814	-0.0362901	-0.104564	0.0369109	0.119541	0.0636935	0.38844	0.0600328
WM822	avidus	male	0.52199	0.12805	-0.371809	0.168397	-0.4117	0.0920682	-0.233245	-0.119172	0.02685	-0.243087	0.109209	-0.130624	0.0661077	-0.0347643	-0.110827	-0.0465029	-0.0925972	0.0391729	0.0930245	0.0759081	0.402996	0.070554
WM823	avidus	male	0.503878	0.112524	-0.396597	0.152037	-0.42337	0.0937583	-0.236666	-0.103658	0.0330959	-0.23488	0.133024	-0.117276	0.0894284	-0.0258075	-0.121216	-0.0374582	-0.0952122	0.0390995	0.121385	0.0609839	0.39225	0.0606778
WM824	avidus	male	0.507181	0.121951	-0.390639	0.160747	-0.414546	0.0949093	-0.249921	-0.104273	0.0365588	-0.245555	0.120834	-0.12491	0.073585	-0.0286976	-0.109296	-0.042975	-0.0802666	0.0344878	0.113568	0.0658439	0.392942	0.0684716
WM825	avidus	male	0.505428	0.11252	-0.400455	0.155233	-0.410617	0.0891361	-0.238352	-0.104876	0.0342544	-0.237599	0.133934	-0.118177	0.0889789	-0.0223817	-0.124685	-0.0362111	-0.101563	0.0402084	0.118521	0.0634012	0.394556	0.0587463
WM826	avidus	female	0.50047	0.108703	-0.392926	0.151627	-0.419667	0.085817	-0.254036	-0.108972	0.0290097	-0.2384	0.134954	-0.113473	0.0943722	-0.023357	-0.113834	-0.0341385	-0.0935649	0.04516	0.121357	0.0671729	0.393865	0.0598612
WM827	avidus	male	0.507901	0.116456	-0.391728	0.157688	-0.412144	0.0926125	-0.241797	-0.108046	0.0359808	-0.246364	0.126723	-0.125211	0.0772764	-0.0251688	-0.122579	-0.0402705	-0.0850041	0.0433026	0.112957	0.069073	0.392415	0.0659287
WM828	avidus	male	0.511261	0.118793	-0.391226	0.160173	-0.417069	0.0927743	-0.240668	-0.108111	0.0420074	-0.234954	0.121489	-0.124759	0.0754727	-0.031194	-0.118712	-0.0398408	-0.0881635	0.039137	0.112717	0.0644011	0.392891	0.0635801
WM829	avidus	male	0.501398	0.115293	-0.405285	0.158873	-0.411621	0.0868887	-0.24539	-0.106987	0.0215548	-0.240355	0.135292	-0.114299	0.0893805	-0.024987	-0.116502	-0.0397252	-0.0828901	0.0408897	0.12269	0.0635057	0.391373	0.0609027
WM830	avidus	female	0.4987	0.115691	-0.389846	0.151554	-0.413615	0.0905219	-0.261658	-0.112167	0.0259881	-0.240017	0.127702	-0.114142	0.0905459	-0.0269043	-0.116212	-0.0377513	-0.0900816	0.0412762	0.134593	0.0678634	0.393884	0.064075
WM831	avidus	male	0.507988	0.117762	-0.387794	0.158047	-0.416466	0.0880948	-0.239056	-0.108735	0.0237069	-0.240629	0.124615	-0.120293	0.0838728	-0.0240365	-0.118408	-0.0417982	-0.0918968	0.040265	0.114562	0.0667414	0.398876	0.0645802
WM832	avidus	male	0.504799	0.108456	-0.400268	0.154328	-0.418551	0.0890454	-0.240809	-0.106181	0.0360094	-0.231788	0.13102	-0.117701	0.0801978	-0.0254006	-0.119721	-0.0387913	-0.0919424	0.0418972	0.125993	0.0635991	0.393273	0.0625353
WM833	avidus	male	0.510389	0.118147	-0.39176	0.155996	-0.417642	0.0912119	-0.241742	-0.103751	0.0307356	-0.239946	0.126986	-0.12468	0.0792269	-0.0301241	-0.115214	-0.040983	-0.0827301	0.0420035	0.10836	0.0668795	0.39339	0.0652461
WM834	avidus	male	0.507923	0.11305	-0.392517	0.152291	-0.416732	0.0894608	-0.241341	-0.106686	0.0289674	-0.235097	0.127953	-0.1214	0.0913291	-0.0260308	-0.124293	-0.0388751	-0.0888543	0.0434255	0.110863	0.0662172	0.396701	0.0636442
WM835	avidus	male	0.50977	0.118778	-0.3873	0.153619	-0.410321	0.0891198	-0.242948	-0.105284	0.0296304	-0.24125	0.121536	-0.119026	0.0806834	-0.0264955	-0.126482	-0.0430119	-0.0935173	0.041204	0.119156	0.0682623	0.399793	0.0640845
WM836	avidus	male	0.514704	0.111169	-0.387425	0.150638	-0.409863	0.08208	-0.246012	-0.105366	0.0250155	-0.231613	0.128473	-0.11567	0.0818708	-0.0253683	-0.12901	-0.0411922	-0.0962997	0.0413828	0.117888	0.0693672	0.400659	0.0645724
WM837	avidus	male	0.514628	0.116278	-0.396779	0.157311	-0.412933	0.0899928	-0.235184	-0.105968	0.0306655	-0.236022	0.128996	-0.121626	0.0811424	-0.0261609	-0.119473	-0.0365778	-0.0977124	0.0357319	0.117756	0.064866	0.388894	0.0621761
WM838	avidus	male	0.503177	0.113793	-0.393056	0.150494	-0.413631	0.0836581	-0.251216	-0.109135	0.0240345	-0.236336	0.118725	-0.119392	0.0767055	-0.0232353	-0.11472	-0.0366363	-0.081953	0.0437912	0.125612	0.0681075	0.406322	0.0648899
WM839	avidus	male	0.508212	0.11245	-0.398359	0.143623	-0.410444	0.0827139	-0.245862	-0.0976423	0.0242187	-0.233138	0.119818	-0.120749	0.087055	-0.0251381	-0.126841	-0.0385553	-0.0903049	0.0424261	0.133871	0.071112	0.398636	0.0628967
WM840	avidus	male	0.506345	0.110587	-0.397869	0.149518	-0.415241	0.0873315	-0.242569	-0.106617	0.0242521	-0.240823	0.124142	-0.119217	0.079881	-0.0234237	-0.115349	-0.0354313	-0.0824823	0.042612	0.120318	0.0702014	0.398572	0.0652633
WM841	avidus	male	0.510815	0.115844	-0.391175	0.158068	-0.414853	0.0885233	-0.233997	-0.107495	0.0325971	-0.239996	0.130214	-0.123	0.078947	-0.0284659	-0.121603	-0.038462	-0.0928321	0.0448637	0.104375	0.0688038	0.397512	0.0613165
WM843	avidus	male	0.507917	0.111953	-0.397064	0.151872	-0.421723	0.09057	-0.241441	-0.105658	0.0278956	-0.238566	0.130318	-0.115306	0.0836229	-0.0265508	-0.116741	-0.0391969	-0.0824827	0.0421295	0.120475	0.0665256	0.389222	0.0622276
WM844	avidus	male	0.514862	0.115031	-0.392227	0.146274	-0.409263	0.0859003	-0.252825	-0.0986127	0.0303942	-0.237298	0.125945	-0.120075	0.0863233	-0.0255585	-0.123048	-0.03873	-0.0879221	0.0443814	0.113709	0.0646217	0.394051	0.0640646
WM845	avidus	male	0.508532	0.112976	-0.390431	0.148317	-0.41653	0.0877793	-0.250603	-0.106068	0.0219692	-0.245846	0.134628	-0.115543	0.0940815	-0.0220776	-0.11672	-0.0343683	-0.088041	0.0451173	0.113296	0.0676886	0.389819	0.0620246
WM847	avidus	male	0.517851	0.117611	-0.384858	0.1544	-0.407677	0.0881429	-0.242924	-0.102153	0.0297157	-0.241809	0.13325	-0.117751	0.0816852	-0.0290958	-0.128687	-0.0417983	-0.0996384	0.0415744	0.107783	0.0652672	0.393499	0.0656123
WM848	avidus	male	0.500381	0.117332	-0.392657	0.15701	-0.416794	0.0955654	-0.251897	-0.111714	0.0351526	-0.245456	0.127218	-0.124632	0.0860258	-0.0277173	-0.114586	-0.0400371	-0.0822218	0.045431	0.122544	0.0694587	0.386835	0.0647595
WM849	avidus	male	0.50807	0.106374	-0.395547	0.153752	-0.416523	0.0894753	-0.240622	-0.101369	0.0423599	-0.239448	0.138451	-0.116592	0.0833243	-0.0233601	-0.121661	-0.0390518	-0.098566	0.0442794	0.106814	0.0647214	0.393899	0.0612193
WM850	avidus	male	0.510893	0.119867	-0.389257	0.154985	-0.413552	0.0881957	-0.245326	-0.102965	0.0339716	-0.239229	0.126653	-0.12275	0.0811548	-0.028483	-0.120927	-0.0398056	-0.0920463	0.0442632	0.114484	0.0639901	0.393951	0.061932
WM851	avidus	female	0.49375	0.116187	-0.390327	0.153614	-0.412699	0.0866675	-0.264475	-0.105973	0.0282967	-0.240991	0.13628	-0.118069	0.0916945	-0.0269463	-0.120002	-0.036326	-0.0875006	0.0433295	0.127119	0.0647636	0.397864	0.0637444
WM852	avidus	female	0.500712	0.111988	-0.391579	0.150259	-0.410951	0.0897565	-0.260413	-0.108155	0.0183655	-0.250929	0.143429	-0.109435	0.094726	-0.0233251	-0.123924	-0.0395194	-0.0786137	0.0452872	0.118101	0.0676044	0.390148	0.0664692
WM855	avidus	male	0.514291	0.133036	-0.370692	0.159898	-0.415631	0.0896689	-0.239123	-0.113003	0.0228176	-0.236187	0.100644	-0.131437	0.0731172	-0.029935	-0.117366	-0.0431185	-0.097135	0.0358109	0.122123	0.0669822	0.406955	0.0682847
WM857	avidus	male	0.509105	0.126726	-0.37847	0.164271	-0.416557	0.0924889	-0.246193	-0.119065	0.0221195	-0.242875	0.115635	-0.124556	0.0861266	-0.0303609	-0.113818	-0.0414139	-0.0940774	0.0385402	0.127311	0.0671417	0.388818	0.0691034
WM858	avidus	male	0.512594	0.129837	-0.377455	0.165911	-0.410561	0.0941715	-0.237638	-0.112934	0.026206	-0.246061	0.11242	-0.13068	0.0713516	-0.0324061	-0.112934	-0.0460883	-0.102684	0.0366811	0.123832	0.0699096	0.394868	0.0716598
WM859	avidus	male	0.515102	0.131694	-0.380879	0.164162	-0.405619	0.0918835	-0.237125	-0.114661	0.017683	-0.246893	0.111388	-0.132223	0.0795899	-0.0282912	-0.117351	-0.043469	-0.097464	0.0378039	0.121108	0.069496	0.393567	0.0704977
WM860	avidus	male	0.512371	0.131549	-0.380845	0.157669	-0.408374	0.0892001	-0.245938	-0.108488	0.0177914	-0.238203	0.107881	-0.130834	0.079045	-0.0314392	-0.112582	-0.0413491	-0.0976243	0.0350614	0.12751	0.0672352	0.400764	0.069598
WM861	avidus	male	0.514555	0.122028	-0.381314	0.16039	-0.409745	0.0833624	-0.247198	-0.112233	0.0199218	-0.235424	0.115458	-0.125007	0.0849738	-0.0261991	-0.116507	-0.0422861	-0.0984596	0.0388068	0.120747	0.0684358	0.397567	0.0681263
WM862	avidus	male	0.511877	0.120184	-0.390333	0.154603	-0.402915	0.0844454	-0.243595	-0.109204	0.0193356	-0.239689	0.113496	-0.126498	0.0789486	-0.0306266	-0.115428	-0.0375308	-0.100189	0.0425632	0.128394	0.0720148	0.400409	0.0697373
WM863	avidus	female	0.502612	0.131909	-0.368251	0.164359	-0.410209	0.0901902	-0.260668	-0.121522	0.00964555	-0.244241	0.12076	-0.124599	0.0885563	-0.0318489	-0.117694	-0.0446626	-0.0961063	0.0368057	0.136306	0.0707955	0.395048	0.0728139
WM864	avidus	female	0.502606	0.129718	-0.373575	0.165408	-0.412191	0.0861611	-0.259798	-0.115683	0.0134933	-0.239451	0.129313	-0.121215	0.0933671	-0.029834	-0.122757	-0.0447478	-0.0972037	0.0361159	0.135202	0.0666354	0.391543	0.0668919
WM865	avidus	male	0.513435	0.118207	-0.391564	0.149887	-0.404692	0.0826894	-0.249586	-0.103335	0.0218007	-0.240248	0.121113	-0.124635	0.0831415	-0.0248919	-0.118463	-0.03497	-0.0925098	0.0422396	0.119046	0.0696587	0.398279	0.0653974
WM866	avidus	female	0.504419	0.113618	-0.390701	0.154619	-0.410248	0.0866311	-0.262304	-0.109263	0.029112	-0.244209	0.130889	-0.11431	0.0890654	-0.0245174	-0.112752	-0.0365594	-0.091453	0.0415149	0.123289	0.0683531	0.390684	0.0641225
WM867	avidus	female	0.501015	0.109503	-0.383917	0.157499	-0.41931	0.0891346	-0.255075	-0.111613	0.038652	-0.245542	0.136239	-0.112497	0.0883279	-0.0247542	-0.123757	-0.0376566	-0.0906921	0.0444158	0.116674	0.0674632	0.391843	0.0640474
WM868	avidus	male	0.504307	0.115989	-0.386289	0.155567	-0.412258	0.0905527	-0.246384	-0.100716	0.0347969	-0.242979	0.135233	-0.124634	0.0879391	-0.0265094	-0.131222	-0.0432272	-0.096869	0.0422703	0.11701	0.0671086	0.393736	0.0665788
WM869	avidus	male	0.508431	0.116476	-0.390639	0.156883	-0.411698	0.0922685	-0.243991	-0.108738	0.0320417	-0.241243	0.136588	-0.120599	0.0872441	-0.0267673	-0.12812	-0.042178	-0.0957691	0.0436857	0.119853	0.0679713	0.386059	0.0622415
WM870	avidus	male	0.5094	0.107536	-0.389013	0.14856	-0.419901	0.0786525	-0.245557	-0.107224	0.025844	-0.226695	0.128657	-0.116803	0.0816951	-0.0236928	-0.119368	-0.0330013	-0.0951196	0.0425598	0.118656	0.0710326	0.404707	0.0590746
WM871	avidus	male	0.508567	0.108766	-0.397314	0.15553	-0.424005	0.0887547	-0.243959	-0.102461	0.0458071	-0.231904	0.135382	-0.116131	0.0847362	-0.0270414	-0.12133	-0.0363668	-0.0891471	0.0407395	0.114914	0.0623269	0.386347	0.0577862
WM872	avidus	male	0.506047	0.117504	-0.386375	0.156047	-0.408321	0.08846	-0.248704	-0.1029	0.0374855	-0.242778	0.128427	-0.122217	0.0816165	-0.0274299	-0.130833	-0.0428015	-0.0958529	0.042354	0.119513	0.0694079	0.396997	0.0643535
WM873	avidus	female	0.497379	0.115934	-0.384043	0.163762	-0.416773	0.0900201	-0.25672	-0.114786	0.0339148	-0.243872	0.131616	-0.117405	0.0838198	-0.0295106	-0.121791	-0.0415357	-0.0896905	0.0421172	0.132622	0.0665505	0.389667	0.0687268
WM874	avidus	female	0.502427	0.12127	-0.379965	0.160307	-0.414448	0.0870383	-0.257138	-0.117707	0.0187071	-0.247036	0.120866	-0.121621	0.0856136	-0.0256727	-0.115588	-0.0396216	-0.0829986	0.0426146	0.128547	0.0703546	0.393977	0.0700742
WM875	avidus	male	0.511232	0.11164	-0.389791	0.148162	-0.407531	0.0839146	-0.249751	-0.104791	0.0276652	-0.234643	0.124302	-0.119497	0.0772393	-0.025339	-0.123467	-0.0390335	-0.0908048	0.0426926	0.115107	0.0713498	0.405798	0.0655442
WM876	avidus	female	0.500978	0.111924	-0.381546	0.149533	-0.41188	0.0835704	-0.265487	-0.103368	0.0228835	-0.245854	0.137645	-0.108787	0.0839578	-0.0244133	-0.123404	-0.0397058	-0.0894093	0.0388592	0.125244	0.0721396	0.401018	0.0661016
WM877	avidus	female	0.50119	0.113022	-0.396443	0.15724	-0.417392	0.0896392	-0.257608	-0.113853	0.0241574	-0.241932	0.133967	-0.114963	0.0922989	-0.0245671	-0.110807	-0.0374342	-0.080692	0.0411243	0.127934	0.0680027	0.383394	0.0637209
WM878	avidus	female	0.498311	0.110832	-0.386899	0.158609	-0.417382	0.0881047	-0.26186	-0.11373	0.0322938	-0.239904	0.137544	-0.107108	0.085771	-0.0275432	-0.120399	-0.0412449	-0.0843619	0.0415638	0.121533	0.0665979	0.395448	0.0638227
WM879	avidus	female	0.501061	0.11218	-0.38478	0.152473	-0.413557	0.0861546	-0.265119	-0.108811	0.0283617	-0.242766	0.133899	-0.115522	0.0876913	-0.0247998	-0.120024	-0.0353803	-0.0877207	0.0407714	0.125582	0.0683138	0.394607	0.0673863
WM880	avidus	male	0.506335	0.11137	-0.387481	0.156858	-0.420571	0.0908539	-0.24464	-0.115165	0.0324121	-0.234249	0.126135	-0.118652	0.0792842	-0.0251677	-0.119387	-0.0389717	-0.0854266	0.0392673	0.114649	0.0685353	0.398691	0.0653212
WM881	avidus	male	0.502468	0.115726	-0.394029	0.157373	-0.420439	0.0925935	-0.240557	-0.106086	0.0278156	-0.240408	0.12921	-0.119457	0.0898785	-0.0259578	-0.117554	-0.0426391	-0.0918874	0.0392164	0.125166	0.0653371	0.389929	0.0643025
WM882	moenium	male	0.501566	0.120042	-0.387453	0.157051	-0.411692	0.0895371	-0.251302	-0.108827	0.0252695	-0.238345	0.120797	-0.124561	0.0868441	-0.0281698	-0.117768	-0.0415077	-0.0878187	0.0371045	0.117867	0.0708611	0.403689	0.0668154
WM883	moenium	male	0.504888	0.122937	-0.379992	0.156742	-0.414224	0.0902697	-0.249567	-0.11095	0.0279614	-0.244379	0.115116	-0.129454	0.0729838	-0.0305152	-0.114568	-0.0402045	-0.0821139	0.0431547	0.114718	0.0726626	0.404798	0.0697364
WM884	moenium	male	0.494961	0.12198	-0.389785	0.161447	-0.420174	0.0928453	-0.251363	-0.1095	0.0233792	-0.242061	0.12262	-0.12717	0.0890155	-0.0289559	-0.110766	-0.0399503	-0.0761909	0.0357516	0.119922	0.0651573	0.39838	0.0704548
WM885	moenium	male	0.494904	0.120024	-0.397587	0.153672	-0.412512	0.091748	-0.259862	-0.106778	0.0148615	-0.245133	0.125577	-0.119242	0.091562	-0.0247752	-0.103678	-0.0408555	-0.074022	0.0392561	0.119974	0.0632899	0.400782	0.0687931
WM886	moenium	male	0.511354	0.12613	-0.386265	0.154407	-0.398603	0.089328	-0.251673	-0.107277	0.0192395	-0.249075	0.11527	-0.13004	0.0865832	-0.024247	-0.114329	-0.039307	-0.0923509	0.0405827	0.108616	0.0698124	0.402157	0.0696863
WM887	moenium	male	0.509053	0.126341	-0.380082	0.158986	-0.407794	0.0894159	-0.247891	-0.107795	0.0252158	-0.244747	0.115814	-0.131389	0.0743791	-0.0289895	-0.113679	-0.0409336	-0.0908523	0.0391986	0.110046	0.0690296	0.405791	0.0708821
WM889	moenium	male	0.501744	0.121539	-0.388511	0.159029	-0.414511	0.0886293	-0.249124	-0.109137	0.0224434	-0.244804	0.112559	-0.126249	0.0848196	-0.0273926	-0.107568	-0.0402758	-0.0822608	0.0400855	0.117965	0.0680559	0.402444	0.0705202
WM890	moenium	male	0.507518	0.124185	-0.380992	0.161136	-0.401641	0.0869416	-0.251795	-0.109341	0.0253133	-0.241681	0.1189	-0.129396	0.0858107	-0.030495	-0.122896	-0.043482	-0.097759	0.0411853	0.11387	0.0692673	0.40367	0.0716798
WM892	moenium	male	0.512567	0.124884	-0.376701	0.157021	-0.40225	0.0863875	-0.247024	-0.111491	0.0237094	-0.246842	0.109703	-0.131978	0.0804407	-0.025886	-0.122124	-0.0401686	-0.0971208	0.0428701	0.113654	0.0742576	0.405146	0.0709457
WM893	moenium	male	0.501922	0.123586	-0.385675	0.169207	-0.408147	0.0931629	-0.251911	-0.118102	0.0337802	-0.245863	0.121102	-0.127633	0.0816659	-0.0324969	-0.116413	-0.0426202	-0.0890055	0.0398459	0.120712	0.0709925	0.39197	0.06992
WM894	avidus	male	0.505047	0.112262	-0.394407	0.151531	-0.410931	0.0846983	-0.251249	-0.105589	0.0315854	-0.231482	0.126329	-0.117068	0.0823652	-0.0232082	-0.121954	-0.0360264	-0.0929928	0.0387945	0.122295	0.0636342	0.403912	0.0624543
WM895	avidus	male	0.50212	0.113318	-0.389584	0.151036	-0.415556	0.0896496	-0.248872	-0.0990611	0.0330397	-0.236992	0.137348	-0.117451	0.091672	-0.0273432	-0.128559	-0.0383698	-0.100202	0.0386878	0.121977	0.062485	0.396616	0.0640414
WM896	avidus	male	0.502236	0.114841	-0.394632	0.15573	-0.410387	0.0937269	-0.248831	-0.108554	0.0340121	-0.243514	0.135925	-0.118505	0.0855887	-0.0259329	-0.119136	-0.0365443	-0.0942119	0.0410288	0.114921	0.0641717	0.394516	0.0635525
WM897	avidus	male	0.504074	0.117531	-0.396858	0.164642	-0.414627	0.0930931	-0.234553	-0.110427	0.0364575	-0.243755	0.128236	-0.124579	0.0769073	-0.0313629	-0.119447	-0.0407341	-0.0935471	0.0420283	0.126867	0.0689164	0.386491	0.0646473
WM898	avidus	male	0.50835	0.115014	-0.391229	0.161596	-0.41468	0.0925931	-0.235823	-0.109952	0.0380103	-0.238816	0.129219	-0.123131	0.0803689	-0.0286964	-0.122489	-0.0434657	-0.096395	0.043034	0.11122	0.0679734	0.393448	0.0638506
WM899	avidus	male	0.505909	0.113468	-0.385637	0.151636	-0.417496	0.0839078	-0.244437	-0.111847	0.00937695	-0.237642	0.118661	-0.115948	0.0839889	-0.0212619	-0.116818	-0.0397352	-0.0857975	0.0386631	0.125263	0.067872	0.406986	0.0708881
WM900	avidus	male	0.509263	0.114335	-0.399358	0.143546	-0.405373	0.086785	-0.260748	-0.102489	0.0266367	-0.234688	0.128822	-0.116175	0.0882014	-0.0254026	-0.12302	-0.0365104	-0.0827799	0.0430992	0.124991	0.0660273	0.393364	0.0614723
WM901	avidus	male	0.505754	0.109053	-0.396931	0.153928	-0.419054	0.0853302	-0.232376	-0.108696	0.0257056	-0.233114	0.136212	-0.113374	0.0813642	-0.0221626	-0.123398	-0.0380447	-0.0978685	0.0445904	0.121338	0.0641687	0.399254	0.0583199
WM902	avidus	male	0.512128	0.115475	-0.388365	0.154795	-0.40704	0.0907839	-0.246588	-0.106442	0.0359338	-0.239777	0.124668	-0.122713	0.0770571	-0.0288788	-0.120873	-0.0369122	-0.0998274	0.0370211	0.115683	0.0686938	0.397224	0.0679538
WM903	avidus	male	0.499596	0.122374	-0.387179	0.167249	-0.416084	0.0965724	-0.240111	-0.113226	0.0276338	-0.248898	0.128505	-0.1306	0.0873306	-0.0309613	-0.119049	-0.0435838	-0.0888147	0.0386492	0.12045	0.0719901	0.387723	0.0704341
WM904	avidus	female	0.497871	0.110527	-0.400627	0.15955	-0.405996	0.0918005	-0.260792	-0.11446	0.0382774	-0.246175	0.141262	-0.11593	0.0947245	-0.0266269	-0.123281	-0.0390742	-0.0884956	0.0466766	0.127723	0.0727165	0.379334	0.0609963
WM905	avidus	male	0.496941	0.122893	-0.387888	0.168102	-0.412991	0.0985715	-0.242376	-0.114587	0.0369309	-0.246281	0.126873	-0.127943	0.0823174	-0.0326783	-0.119115	-0.0432538	-0.0966016	0.03888	0.123396	0.067722	0.392516	0.0685733
WM906	avidus	female	0.498642	0.115763	-0.380561	0.150762	-0.413944	0.0915716	-0.262269	-0.110659	0.0285567	-0.239258	0.133357	-0.113199	0.0876729	-0.0275341	-0.124803	-0.0397221	-0.095351	0.0404936	0.128465	0.06589	0.400234	0.0658919
WM907	avidus	male	0.50958	0.115642	-0.390211	0.151076	-0.406567	0.0880234	-0.245461	-0.10413	0.0280638	-0.242684	0.129034	-0.118815	0.0793199	-0.024804	-0.125549	-0.0409935	-0.0958584	0.0435206	0.118511	0.068879	0.399137	0.0642848
WM908	avidus	female	0.499958	0.119602	-0.390041	0.154624	-0.401278	0.0865011	-0.263172	-0.107014	0.0236693	-0.241336	0.134467	-0.116007	0.0951026	-0.0281258	-0.131616	-0.0407569	-0.0955539	0.0413498	0.13485	0.0658326	0.393613	0.0653306
WM909	avidus	female	0.499479	0.114959	-0.395905	0.155027	-0.412259	0.0882242	-0.254628	-0.107241	0.0261694	-0.241916	0.134477	-0.119877	0.083828	-0.0290368	-0.116466	-0.036241	-0.0852951	0.0429007	0.12816	0.0670121	0.39244	0.0661888
WM910	avidus	male	0.507079	0.116942	-0.403645	0.15832	-0.405063	0.0890852	-0.247988	-0.108614	0.0236521	-0.240714	0.134787	-0.117496	0.0884307	-0.0298774	-0.11667	-0.0383641	-0.0841091	0.0412853	0.113398	0.0668121	0.390128	0.062621
WM911	avidus	female	0.503506	0.123959	-0.382461	0.155406	-0.406004	0.0926934	-0.264473	-0.112901	0.0205746	-0.248113	0.133035	-0.121053	0.0805171	-0.0304271	-0.118518	-0.0419059	-0.0837985	0.0429736	0.126126	0.0700994	0.391496	0.0692691
WM912	avidus	female	0.500014	0.121128	-0.38438	0.15813	-0.409724	0.091803	-0.263266	-0.115227	0.0229933	-0.249349	0.132026	-0.115307	0.0884337	-0.0274143	-0.119385	-0.0380529	-0.0874617	0.0404942	0.132071	0.0653907	0.388677	0.0684048
WM913	avidus	female	0.505362	0.113467	-0.386313	0.156517	-0.404936	0.0898091	-0.257942	-0.113342	0.0376522	-0.241317	0.135465	-0.117307	0.0805475	-0.0294619	-0.128937	-0.0426479	-0.0956956	0.0469153	0.122471	0.0734485	0.392327	0.0639199
WM914	moenium	male	0.521017	0.121628	-0.387214	0.158492	-0.406399	0.0872885	-0.241866	-0.111915	0.028422	-0.240817	0.11737	-0.128029	0.0709741	-0.0262969	-0.115289	-0.0382271	-0.0865521	0.0412974	0.103049	0.0713671	0.396489	0.0652119
WM915	moenium	male	0.499706	0.118842	-0.387491	0.163018	-0.418304	0.0923936	-0.246688	-0.111338	0.0327026	-0.242736	0.122808	-0.126601	0.0835434	-0.0320571	-0.111522	-0.0408419	-0.0857374	0.0410348	0.11301	0.0700355	0.397973	0.0682498
WM916	moenium	female	0.505312	0.119791	-0.377154	0.153155	-0.410885	0.0858104	-0.271501	-0.111215	0.0156292	-0.240746	0.126537	-0.118006	0.094214	-0.026298	-0.114871	-0.0430968	-0.0894077	0.0410214	0.128936	0.0686503	0.39319	0.070934
WM918	moenium	male	0.507718	0.125547	-0.379224	0.160111	-0.412935	0.0932739	-0.259275	-0.109936	0.0262999	-0.246516	0.113215	-0.13053	0.0759529	-0.0314192	-0.106276	-0.0434007	-0.0747692	0.0369095	0.111451	0.0694638	0.397843	0.0764966
WM919	moenium	male	0.502773	0.127659	-0.377428	0.167578	-0.41678	0.0947177	-0.248653	-0.119787	0.0252323	-0.250947	0.119897	-0.135334	0.0772666	-0.0261033	-0.106032	-0.0418326	-0.0833812	0.0418846	0.113409	0.071381	0.393696	0.0707834
WM920	moenium	female	0.497925	0.118488	-0.381969	0.164292	-0.419522	0.0900314	-0.264634	-0.114732	0.0273362	-0.247182	0.12927	-0.118551	0.0909671	-0.0271381	-0.108857	-0.0397754	-0.0817709	0.037794	0.122628	0.0667364	0.388626	0.0700376
WM921	moenium	male	0.504741	0.11996	-0.378503	0.164888	-0.415552	0.0875021	-0.24983	-0.114079	0.0266245	-0.244612	0.119955	-0.121174	0.073421	-0.0295153	-0.110154	-0.0434015	-0.0846013	0.0399274	0.107379	0.0693456	0.40652	0.0711588
WM923	moenium	female	0.501396	0.126525	-0.37679	0.1658	-0.401331	0.0927667	-0.265196	-0.115849	0.0258906	-0.252229	0.124711	-0.129292	0.0804234	-0.0304178	-0.117632	-0.047725	-0.0884056	0.0413567	0.123204	0.0732834	0.39373	0.075782
WM924	moenium	female	0.491766	0.116925	-0.383045	0.165619	-0.414968	0.087902	-0.26708	-0.121752	0.025153	-0.244089	0.128711	-0.114952	0.0916982	-0.0260551	-0.11055	-0.0416756	-0.0843574	0.041928	0.12448	0.0684447	0.398192	0.0677062
WM925	moenium	male	0.495028	0.123862	-0.392234	0.170745	-0.412135	0.0980906	-0.252315	-0.115734	0.0283458	-0.251533	0.123392	-0.125577	0.0833071	-0.0351452	-0.100888	-0.0428625	-0.078965	0.0355736	0.111712	0.0697076	0.394752	0.0728742
WM926	moenium	female	0.491489	0.116857	-0.39069	0.159624	-0.419726	0.0939953	-0.260618	-0.118112	0.0273529	-0.254659	0.128401	-0.119941	0.0928036	-0.0232929	-0.10596	-0.0356271	-0.0776749	0.0460274	0.128498	0.0685882	0.386124	0.06654
WM927	moenium	male	0.506428	0.125184	-0.38469	0.171866	-0.415316	0.0968056	-0.245014	-0.120581	0.0235834	-0.254592	0.118351	-0.130467	0.0855154	-0.0311092	-0.106931	-0.0447407	-0.075315	0.0406993	0.109918	0.0713882	0.38347	0.0755473
WM928	moenium	male	0.503704	0.12288	-0.388397	0.163835	-0.409555	0.0918164	-0.255754	-0.112899	0.0325343	-0.250539	0.119978	-0.126506	0.0835345	-0.0281052	-0.111301	-0.0408324	-0.0818238	0.0431212	0.117478	0.0682203	0.389603	0.0690089
WM930	moenium	male	0.506792	0.116821	-0.38779	0.165689	-0.409786	0.0919625	-0.236028	-0.113067	0.0355882	-0.242925	0.116508	-0.130622	0.0697089	-0.0317356	-0.111854	-0.0429112	-0.0973324	0.0415573	0.110915	0.0717294	0.403277	0.0735011
WM931	moenium	male	0.505453	0.113256	-0.393444	0.16049	-0.41757	0.0898454	-0.244044	-0.111575	0.0319784	-0.23414	0.121638	-0.121733	0.0833968	-0.0278455	-0.112746	-0.0443303	-0.0879061	0.0406853	0.117415	0.0693239	0.39583	0.0660239
WM932	moenium	male	0.506066	0.122308	-0.3854	0.160651	-0.418179	0.0904512	-0.250105	-0.109027	0.0313722	-0.239612	0.117173	-0.126831	0.0828404	-0.029141	-0.111943	-0.0392976	-0.0846838	0.0364747	0.117968	0.0666836	0.394891	0.0673407
WM933	moenium	male	0.506722	0.122936	-0.384663	0.160682	-0.410505	0.0886086	-0.257124	-0.113595	0.025756	-0.242375	0.113554	-0.127025	0.0787196	-0.0270509	-0.10708	-0.0414642	-0.0791278	0.0401181	0.112908	0.0689027	0.40084	0.0702619
WM935	moenium	male	0.518084	0.119623	-0.385589	0.154323	-0.406202	0.0812951	-0.244334	-0.103288	0.028653	-0.237297	0.117799	-0.130034	0.0712701	-0.0309806	-0.1167	-0.0369962	-0.0968834	0.0439971	0.112699	0.0728812	0.401203	0.0664773
WM937	moenium	male	0.50499	0.118492	-0.385565	0.170075	-0.41267	0.0940763	-0.236002	-0.113449	0.0420948	-0.246587	0.119951	-0.133703	0.0796366	-0.0313373	-0.12097	-0.0460251	-0.0941664	0.0443979	0.109495	0.0724209	0.393205	0.0716386
WM938	moenium	male	0.503786	0.116346	-0.38884	0.162163	-0.410137	0.0902604	-0.242416	-0.115227	0.0313219	-0.244789	0.121606	-0.125916	0.0783249	-0.0254128	-0.113889	-0.0402428	-0.0962144	0.0440363	0.116861	0.0707684	0.399598	0.0680136
WM941	avidus	male	0.506519	0.118091	-0.394902	0.151133	-0.416397	0.0867733	-0.240747	-0.10196	0.0224738	-0.240373	0.122453	-0.119006	0.0829495	-0.0265417	-0.119008	-0.0371996	-0.0842426	0.0405852	0.121626	0.0654766	0.399275	0.0630199
WM942	moenium	male	0.516623	0.118734	-0.377791	0.159191	-0.413245	0.0822946	-0.259739	-0.112531	0.0206429	-0.240773	0.117523	-0.119524	0.0788041	-0.0221369	-0.110282	-0.0389595	-0.0767973	0.0356118	0.104607	0.066265	0.399656	0.0718278
WM944	avidus	male	0.51205	0.120469	-0.390869	0.153636	-0.410648	0.0937999	-0.245059	-0.10396	0.027202	-0.241249	0.128911	-0.123253	0.075611	-0.0243473	-0.117317	-0.0425819	-0.0865936	0.0369701	0.110893	0.0647148	0.39582	0.0658002
WM945	avidus	male	0.497793	0.113775	-0.39191	0.157244	-0.406779	0.0861688	-0.26817	-0.107729	0.0251757	-0.243375	0.142075	-0.108879	0.0940641	-0.0258949	-0.122935	-0.0421619	-0.0914078	0.0405263	0.132954	0.0644648	0.389141	0.0658605
WM946	avidus	male	0.513488	0.114459	-0.394528	0.154947	-0.408525	0.0859119	-0.239318	-0.104341	0.028113	-0.237136	0.122954	-0.119233	0.0777935	-0.0266309	-0.123786	-0.0395538	-0.0929919	0.0393513	0.118617	0.0649802	0.398183	0.0672463
WM947	avidus	male	0.502935	0.108847	-0.400822	0.15545	-0.410611	0.0908634	-0.237799	-0.109979	0.0279808	-0.242317	0.130655	-0.117522	0.0854066	-0.0231951	-0.118277	-0.0406406	-0.0938191	0.0437739	0.116732	0.0703949	0.397618	0.0643251
WM948	avidus	male	0.50543	0.109715	-0.397696	0.148251	-0.419463	0.0883431	-0.244396	-0.103554	0.0292544	-0.236242	0.124475	-0.119038	0.0846656	-0.0219226	-0.116228	-0.0403946	-0.086664	0.0435776	0.126323	0.068802	0.394299	0.0624628
WM949	moenium	male	0.50333	0.118955	-0.387489	0.155225	-0.414764	0.0871295	-0.25353	-0.104544	0.0233733	-0.244288	0.121494	-0.125181	0.0863747	-0.0269001	-0.111886	-0.0392212	-0.0816891	0.0412135	0.115212	0.0678903	0.399574	0.0697207
WM950	moenium	male	0.506631	0.116442	-0.391557	0.161931	-0.416233	0.0903693	-0.247465	-0.112744	0.0314689	-0.240306	0.122988	-0.127144	0.0856018	-0.0296603	-0.106542	-0.0394049	-0.0903746	0.0442931	0.117031	0.0679821	0.388452	0.0682407
WM951	avidus	male	0.513496	0.113014	-0.385164	0.161094	-0.422715	0.086143	-0.245425	-0.110883	0.0343258	-0.241369	0.126405	-0.121826	0.0730905	-0.0285811	-0.10998	-0.0368092	-0.0891659	0.0419692	0.121047	0.0698074	0.384087	0.0674414
WM952	avidus	male	0.505661	0.110477	-0.399484	0.15142	-0.414641	0.0841281	-0.242882	-0.10593	0.0244264	-0.233134	0.116533	-0.117221	0.0811125	-0.0215026	-0.117033	-0.0397768	-0.0836538	0.0396838	0.125923	0.0664088	0.40404	0.0654474
WM954	moenium	male	0.5043	0.110577	-0.391964	0.162121	-0.424101	0.0850694	-0.246648	-0.109154	0.0364114	-0.234048	0.125624	-0.119961	0.0848848	-0.0285614	-0.109961	-0.0414389	-0.0851907	0.0441211	0.112176	0.0676052	0.394467	0.0636694
WM955	avidus	male	0.507149	0.10266	-0.411926	0.152902	-0.419991	0.0918504	-0.242511	-0.0995588	0.0461296	-0.233785	0.141548	-0.119052	0.0878305	-0.0261902	-0.113248	-0.0355991	-0.0925229	0.0424671	0.121424	0.0655207	0.376118	0.0587836
WM956	avidus	male	0.504317	0.113752	-0.395389	0.159891	-0.4153	0.0883331	-0.244665	-0.111304	0.0307751	-0.238312	0.128831	-0.121135	0.0877909	-0.0237571	-0.12069	-0.0418955	-0.0885014	0.0438009	0.123807	0.0675481	0.389023	0.0630784
WM957	avidus	female	0.492486	0.118085	-0.384827	0.161687	-0.413197	0.0918361	-0.258028	-0.114293	0.0271266	-0.248757	0.135119	-0.119208	0.0894841	-0.0258153	-0.122591	-0.0412817	-0.0863964	0.0413535	0.125315	0.0685638	0.395509	0.0678293
WM958	avidus	male	0.501979	0.122955	-0.387054	0.153899	-0.409764	0.0904149	-0.247814	-0.0976533	0.0347962	-0.243191	0.124516	-0.125714	0.0789084	-0.0292771	-0.122969	-0.040108	-0.0967281	0.0389821	0.119203	0.0647172	0.404926	0.0649756
WM959	moenium	male	0.506904	0.131324	-0.377222	0.172319	-0.412138	0.0980361	-0.247151	-0.117774	0.032579	-0.248297	0.120159	-0.129682	0.0720956	-0.0341782	-0.109039	-0.0480514	-0.0858091	0.0383342	0.102848	0.0677729	0.396773	0.0701961
WM960	moenium	male	0.510963	0.11812	-0.391143	0.165626	-0.416051	0.0875302	-0.245036	-0.110828	0.0280353	-0.242406	0.125854	-0.124406	0.0807282	-0.0301382	-0.111443	-0.0424444	-0.0783696	0.043058	0.108657	0.0667948	0.387805	0.0690926
WM961	avidus	male	0.505368	0.116164	-0.392139	0.153294	-0.420625	0.0852179	-0.24415	-0.099285	0.030457	-0.235817	0.124305	-0.120848	0.0827539	-0.0271346	-0.115808	-0.0364138	-0.0874505	0.0391041	0.115888	0.0629471	0.4014	0.0627708
WM962	avidus	male	0.511543	0.113777	-0.398724	0.149194	-0.410559	0.0887822	-0.245966	-0.0990375	0.0313837	-0.238596	0.123732	-0.121614	0.093563	-0.0216397	-0.121459	-0.0388597	-0.0884585	0.0410305	0.112039	0.0631278	0.392904	0.0638348
WM963	avidus	male	0.502269	0.114175	-0.3963	0.163296	-0.42148	0.0863744	-0.23944	-0.113524	0.022795	-0.242648	0.119023	-0.125407	0.0872479	-0.0266599	-0.103874	-0.0413572	-0.0811256	0.0457426	0.119078	0.0737861	0.391806	0.0662217
WM964	avidus	male	0.508113	0.115562	-0.387887	0.150161	-0.411174	0.0880797	-0.242433	-0.106757	0.0212092	-0.233652	0.129752	-0.119722	0.0844662	-0.0272678	-0.12699	-0.0384814	-0.0990404	0.0397402	0.120739	0.0665997	0.403244	0.0657379
WM966	avidus	male	0.507434	0.116077	-0.393613	0.156655	-0.406898	0.0872357	-0.253965	-0.11068	0.029551	-0.239037	0.124779	-0.119131	0.0861748	-0.0237509	-0.121125	-0.038445	-0.0882503	0.0413475	0.122113	0.063754	0.393799	0.0659745
WM967	avidus	male	0.508154	0.112654	-0.392289	0.151857	-0.409093	0.0826479	-0.243559	-0.105126	0.0303529	-0.23693	0.11915	-0.123464	0.0777309	-0.0249146	-0.120794	-0.0362208	-0.0925361	0.0439127	0.1155	0.0708414	0.407384	0.0647434
WM968	avidus	male	0.505379	0.115817	-0.397178	0.155423	-0.415405	0.0913588	-0.242807	-0.106908	0.0281882	-0.235601	0.124809	-0.114092	0.0812177	-0.0271049	-0.116606	-0.0416557	-0.0829849	0.0361841	0.113129	0.0639558	0.402258	0.0626231
WM969	moenium	female	0.497545	0.125473	-0.37806	0.163748	-0.412352	0.09217	-0.269517	-0.115022	0.0244695	-0.249506	0.126037	-0.123868	0.0876089	-0.0290345	-0.113776	-0.0465904	-0.0782605	0.0420666	0.126053	0.0680389	0.390253	0.0725247
WM970	avidus	male	0.511963	0.114859	-0.380502	0.14984	-0.40775	0.0819546	-0.247262	-0.100501	0.0347313	-0.23565	0.121855	-0.123454	0.0783844	-0.0233929	-0.134128	-0.0403164	-0.104525	0.0417288	0.121322	0.0702712	0.405912	0.0646612
WM971	avidus	male	0.51398	0.116881	-0.385437	0.151385	-0.404941	0.0832859	-0.253315	-0.106795	0.0268248	-0.236605	0.118436	-0.117793	0.0736147	-0.0269841	-0.121991	-0.0401094	-0.0932581	0.0410998	0.122464	0.0681561	0.403623	0.0674783
WM972	avidus	male	0.50508	0.106029	-0.395002	0.152092	-0.423008	0.0868732	-0.239523	-0.101358	0.0405827	-0.228967	0.134018	-0.114081	0.0768336	-0.030382	-0.122292	-0.0399204	-0.0886537	0.0432227	0.106991	0.0669198	0.404974	0.0595724
WM974	moenium	female	0.496179	0.116942	-0.386467	0.161618	-0.408668	0.084451	-0.262933	-0.112776	0.021934	-0.250909	0.134251	-0.116666	0.0910984	-0.02473	-0.119644	-0.0405036	-0.0834372	0.0450899	0.122793	0.0695328	0.394893	0.0679517
WM975	moenium	female	0.496224	0.118496	-0.380533	0.164344	-0.414451	0.0878209	-0.263273	-0.116129	0.0316576	-0.246535	0.130564	-0.122169	0.0900144	-0.0292853	-0.11656	-0.0396022	-0.0908591	0.0451973	0.126555	0.0699739	0.390662	0.0678887
WM976	avidus	male	0.507111	0.119492	-0.386843	0.153857	-0.413234	0.0893298	-0.249145	-0.101464	0.0364232	-0.2429	0.130662	-0.122264	0.087192	-0.0250694	-0.128081	-0.037961	-0.0931307	0.0416289	0.11607	0.0639965	0.392975	0.0613536
WM977	avidus	male	0.507805	0.12361	-0.377976	0.16254	-0.410154	0.0918794	-0.243077	-0.109581	0.0348685	-0.251062	0.127164	-0.127769	0.0711605	-0.0323468	-0.12244	-0.0412956	-0.0929553	0.0449713	0.106108	0.0706021	0.399496	0.068452
WM978	avidus	male	0.507278	0.11441	-0.394337	0.158096	-0.418269	0.0898443	-0.240469	-0.101235	0.0385003	-0.234743	0.130464	-0.11983	0.0807556	-0.0303302	-0.12183	-0.0421483	-0.0915846	0.038323	0.115657	0.065086	0.393835	0.0625268
WM979	moenium	male	0.513324	0.123123	-0.381178	0.158217	-0.41262	0.0847496	-0.246684	-0.107521	0.0222396	-0.243008	0.115363	-0.127794	0.0758748	-0.027211	-0.113795	-0.0399265	-0.0846869	0.0413482	0.111347	0.0676375	0.400817	0.0703849
WM980	avidus	male	0.51044	0.115664	-0.391197	0.151126	-0.411376	0.0864168	-0.241748	-0.0964189	0.0288348	-0.234706	0.117706	-0.124288	0.0705038	-0.031373	-0.1184	-0.0446275	-0.0908454	0.0393385	0.118942	0.068	0.40714	0.070869
WM982	avidus	male	0.50522	0.108731	-0.403617	0.148709	-0.420822	0.086247	-0.239064	-0.104731	0.025594	-0.233277	0.123599	-0.114511	0.079838	-0.0256508	-0.117268	-0.0389662	-0.0771307	0.044288	0.125788	0.0676006	0.397863	0.0615613
WM983	avidus	male	0.503216	0.113007	-0.38649	0.154952	-0.413138	0.0882638	-0.250584	-0.105446	0.0334195	-0.244936	0.131957	-0.122169	0.0818688	-0.0249531	-0.121691	-0.0379347	-0.0924055	0.0433352	0.115899	0.0681164	0.397949	0.067764
WM984	moenium	male	0.497119	0.118221	-0.39295	0.161716	-0.407965	0.0919404	-0.256636	-0.115285	0.0301822	-0.248026	0.124803	-0.12399	0.0942621	-0.0261183	-0.113834	-0.0381061	-0.0862516	0.0441609	0.117586	0.0675399	0.393686	0.0679475
WM985	moenium	male	0.507473	0.126148	-0.381904	0.165756	-0.408258	0.0910907	-0.250691	-0.109208	0.0388755	-0.249875	0.115409	-0.134072	0.0758496	-0.0286857	-0.119758	-0.042432	-0.0852989	0.0404877	0.115693	0.0704339	0.392609	0.0703569
WM986	moenium	male	0.499219	0.124363	-0.386158	0.170243	-0.420288	0.098041	-0.248337	-0.111327	0.038434	-0.245477	0.124451	-0.132831	0.0856614	-0.0353779	-0.109067	-0.0434551	-0.0837982	0.0395802	0.112457	0.064172	0.387426	0.0720688
WM987	moenium	male	0.504562	0.121638	-0.384387	0.165912	-0.416349	0.090063	-0.249724	-0.115143	0.0315801	-0.241896	0.119016	-0.126988	0.0835829	-0.0290781	-0.11198	-0.0414717	-0.0862571	0.0407157	0.116707	0.0682461	0.393249	0.0680026
WM988	moenium	male	0.509727	0.124102	-0.384707	0.159183	-0.408362	0.0891885	-0.256615	-0.109345	0.024148	-0.244209	0.120486	-0.129371	0.0852272	-0.0296016	-0.113178	-0.0397671	-0.0823016	0.0404611	0.112447	0.0679924	0.393127	0.0713673
WM989	moenium	male	0.504817	0.122863	-0.376547	0.169068	-0.41419	0.094534	-0.249414	-0.119555	0.0290497	-0.250011	0.12022	-0.127727	0.0880092	-0.0288589	-0.113298	-0.0403258	-0.0964117	0.035123	0.118885	0.071393	0.38888	0.0734979
WM990	moenium	male	0.502806	0.116327	-0.392932	0.154488	-0.412207	0.0860634	-0.244298	-0.11121	0.0269536	-0.235597	0.110517	-0.127362	0.0777381	-0.0300474	-0.11521	-0.0348286	-0.0840375	0.0433889	0.12189	0.0694409	0.408779	0.0693358
WM991	moenium	male	0.503544	0.118952	-0.386512	0.163841	-0.41675	0.0953926	-0.245626	-0.109537	0.0417687	-0.242848	0.123686	-0.132118	0.0800616	-0.029883	-0.118421	-0.0437603	-0.0863171	0.0415835	0.113133	0.0686385	0.391434	0.0697387
WM992	moenium	male	0.505285	0.120422	-0.389942	0.154181	-0.411185	0.0863459	-0.25012	-0.110334	0.0152907	-0.241965	0.114004	-0.124177	0.0849243	-0.0262585	-0.106565	-0.0367564	-0.0861455	0.0403483	0.121396	0.0688049	0.403057	0.0693886
WM993	moenium	male	0.508762	0.120644	-0.391112	0.159274	-0.405459	0.0852979	-0.247564	-0.106586	0.0284015	-0.24167	0.115004	-0.128382	0.0825467	-0.0273656	-0.115735	-0.0414584	-0.0923534	0.0424343	0.119262	0.0700709	0.398248	0.0677415
WM994	moenium	male	0.500657	0.12646	-0.386116	0.166742	-0.40669	0.0927347	-0.250924	-0.119453	0.016551	-0.245549	0.11946	-0.126622	0.0890959	-0.0283417	-0.112823	-0.0441167	-0.091252	0.0372482	0.127209	0.0690496	0.394832	0.0718495
WM995	moenium	male	0.49257	0.117806	-0.390455	0.165764	-0.408806	0.0922879	-0.247923	-0.119565	0.0329581	-0.24655	0.120679	-0.123869	0.091201	-0.0252687	-0.118349	-0.0419308	-0.0994085	0.0433168	0.129595	0.0722463	0.397937	0.0657631
WM996	moenium	male	0.508806	0.120894	-0.385097	0.15784	-0.402525	0.0905522	-0.253138	-0.113202	0.0305839	-0.24277	0.112819	-0.127483	0.0738754	-0.0290167	-0.11592	-0.0409144	-0.0883453	0.0414653	0.114269	0.0699918	0.404672	0.0726432
WM997	moenium	male	0.511406	0.121272	-0.387832	0.161906	-0.403079	0.0877497	-0.248411	-0.113046	0.026242	-0.242758	0.113176	-0.12886	0.0771107	-0.0318141	-0.111084	-0.0404299	-0.0912685	0.0416439	0.114322	0.0713424	0.399418	0.0729932
WM998	moenium	male	0.503147	0.113373	-0.388449	0.161363	-0.409964	0.0898406	-0.245279	-0.110149	0.045028	-0.233616	0.121325	-0.130084	0.083933	-0.0278885	-0.125788	-0.0409015	-0.10108	0.0428111	0.1155	0.0666486	0.401627	0.0686032
WM999	moenium	male	0.49887	0.120276	-0.391602	0.160455	-0.412487	0.088807	-0.255253	-0.113015	0.0138675	-0.249377	0.125252	-0.12383	0.0886126	-0.0282864	-0.108623	-0.0395712	-0.0754408	0.0422262	0.124635	0.0697457	0.392168	0.0725694
WM1000	moenium	male	0.511283	0.118155	-0.392756	0.154305	-0.40651	0.0837192	-0.243411	-0.111816	0.0184064	-0.232149	0.107965	-0.122724	0.0807784	-0.0275018	-0.108927	-0.03951	-0.0873675	0.0405403	0.105362	0.0711286	0.415175	0.0658525
WM1001	moenium	male	0.509833	0.115987	-0.394494	0.156351	-0.40929	0.0848152	-0.243846	-0.112432	0.0223386	-0.240277	0.113017	-0.124807	0.0791037	-0.0301335	-0.110472	-0.0377281	-0.0839433	0.0459094	0.118346	0.0735035	0.399406	0.0688121
WM1002	moenium	male	0.51024	0.123995	-0.385638	0.157751	-0.401179	0.0887316	-0.253309	-0.110505	0.0294357	-0.244989	0.111045	-0.133328	0.0796272	-0.0313313	-0.113001	-0.0355453	-0.0942255	0.0420738	0.118247	0.0705453	0.398758	0.072602
WM1004	moenium	male	0.514966	0.123394	-0.383858	0.155454	-0.398018	0.0903567	-0.251686	-0.109669	0.0264393	-0.240963	0.116985	-0.128817	0.0782908	-0.0304009	-0.121644	-0.0384453	-0.0953413	0.0375158	0.112063	0.0688267	0.401803	0.0727483
WM1005	moenium	male	0.502916	0.119255	-0.390496	0.162628	-0.413579	0.0905529	-0.240046	-0.115373	0.0227124	-0.249077	0.119128	-0.129191	0.0804285	-0.0252573	-0.107133	-0.0346472	-0.0874335	0.0401885	0.115293	0.0705848	0.398211	0.0703362
WM1006	moenium	male	0.513562	0.125812	-0.380037	0.156268	-0.40069	0.086064	-0.257474	-0.111361	0.0178182	-0.24486	0.113482	-0.127619	0.0831809	-0.0272038	-0.117526	-0.0396914	-0.0848886	0.0408718	0.109506	0.0685908	0.403067	0.0731291
WM1007	moenium	male	0.510506	0.112883	-0.393929	0.154932	-0.422447	0.0839068	-0.246036	-0.110025	0.0268858	-0.23553	0.118378	-0.119664	0.0855771	-0.0270592	-0.103041	-0.0354884	-0.0823314	0.0456166	0.112148	0.0681556	0.394289	0.062272
WM1008	moenium	male	0.504009	0.120069	-0.389982	0.166676	-0.406748	0.0914111	-0.241755	-0.114872	0.0300525	-0.243998	0.119358	-0.126847	0.0771325	-0.0314404	-0.115056	-0.0420499	-0.0914535	0.0397032	0.112684	0.0699913	0.401759	0.0713569
WM1009	moenium	male	0.496619	0.123524	-0.395496	0.164625	-0.410172	0.0945173	-0.248997	-0.107853	0.031213	-0.247547	0.121762	-0.125703	0.0834772	-0.0347739	-0.105207	-0.0384789	-0.0866943	0.0353928	0.113689	0.0680817	0.399806	0.0682149
WM1011	moenium	male	0.514697	0.122481	-0.385842	0.152536	-0.403748	0.0870355	-0.245844	-0.107834	0.0270008	-0.238264	0.105836	-0.13097	0.0751707	-0.0274707	-0.117837	-0.0385388	-0.0897419	0.0418	0.112159	0.068919	0.408149	0.0703063
WM1012	moenium	male	0.501578	0.122363	-0.396112	0.17117	-0.408579	0.0946451	-0.2429	-0.118405	0.0239626	-0.24591	0.119761	-0.126512	0.0900594	-0.0295064	-0.111	-0.0466048	-0.0845459	0.0396924	0.118033	0.0673396	0.389743	0.0717284
WM1013	moenium	female	0.501434	0.117281	-0.377196	0.156832	-0.409712	0.0862719	-0.269042	-0.115378	0.0216887	-0.246499	0.127881	-0.121429	0.10099	-0.0227713	-0.118155	-0.0381807	-0.0948428	0.042729	0.125847	0.0708801	0.391109	0.0702641
WM1014	moenium	female	0.502718	0.120557	-0.379316	0.162159	-0.404007	0.090347	-0.260644	-0.11346	0.0249952	-0.256399	0.128893	-0.123654	0.0848904	-0.027701	-0.118567	-0.0400316	-0.0868013	0.0410655	0.112014	0.0728446	0.395824	0.0742724
WM1015	moenium	male	0.511342	0.122751	-0.387344	0.160265	-0.408768	0.0865206	-0.246159	-0.108989	0.0243973	-0.242521	0.111726	-0.128455	0.077261	-0.0294451	-0.112218	-0.0391374	-0.0844081	0.0394356	0.113492	0.0677528	0.400679	0.0718228
WM1016	moenium	male	0.495235	0.117922	-0.393251	0.162682	-0.417632	0.0936892	-0.254686	-0.110495	0.0329473	-0.247201	0.121422	-0.127367	0.0962056	-0.026386	-0.107943	-0.0382292	-0.0847616	0.0386986	0.124733	0.0669651	0.387732	0.0697216
WM1017	moenium	male	0.504011	0.120286	-0.38672	0.156358	-0.412537	0.0875724	-0.254004	-0.10783	0.0267106	-0.241234	0.118669	-0.123629	0.0836227	-0.029224	-0.116795	-0.0404205	-0.0816525	0.0415258	0.11787	0.0683867	0.400824	0.0682096
WM1018	moenium	male	0.508045	0.123334	-0.380523	0.160175	-0.407243	0.0858088	-0.252549	-0.111167	0.0257978	-0.24493	0.117595	-0.128574	0.0846289	-0.0266894	-0.118279	-0.0398485	-0.0909739	0.0438747	0.113171	0.0683987	0.400331	0.0696172
WM1019	moenium	male	0.508657	0.125441	-0.380642	0.163964	-0.421009	0.091341	-0.234117	-0.1137	0.0275699	-0.240728	0.114216	-0.131827	0.0691263	-0.0313556	-0.111043	-0.0419565	-0.0871837	0.0425734	0.113165	0.0676563	0.40126	0.0685916
WM1020	moenium	male	0.506043	0.122918	-0.391454	0.165191	-0.411375	0.089479	-0.245896	-0.108312	0.0289163	-0.242138	0.119277	-0.126662	0.0823661	-0.0295591	-0.110246	-0.0414082	-0.0921393	0.0360789	0.121774	0.0661208	0.392735	0.0682911
WM1021	moenium	male	0.505178	0.122972	-0.380807	0.164201	-0.411091	0.0906343	-0.243652	-0.110364	0.0279443	-0.249479	0.118594	-0.133208	0.0804673	-0.0292751	-0.114676	-0.042451	-0.0988627	0.0422787	0.122696	0.0708553	0.39421	0.0738351
WM1023	moenium	male	0.500732	0.129522	-0.389226	0.176209	-0.408968	0.0943428	-0.253586	-0.123575	0.0267622	-0.255946	0.12018	-0.131765	0.0732845	-0.0301349	-0.101169	-0.0450952	-0.0687448	0.0444263	0.113322	0.0710935	0.387414	0.0709225
WM1024	moenium	male	0.49861	0.125191	-0.388295	0.167202	-0.42172	0.0969853	-0.24796	-0.110742	0.0311846	-0.247587	0.120795	-0.125594	0.0874048	-0.0308348	-0.107289	-0.0450171	-0.0826948	0.0369349	0.12304	0.0649031	0.386924	0.068559
WM1025	moenium	male	0.504216	0.122657	-0.381364	0.170917	-0.424922	0.0888529	-0.246829	-0.118479	0.0232551	-0.245742	0.120971	-0.122779	0.0867801	-0.0291291	-0.107347	-0.0450286	-0.0763082	0.0426217	0.112351	0.0675611	0.389196	0.0685479
WM1026	moenium	male	0.498788	0.125388	-0.39036	0.168931	-0.404278	0.0932327	-0.254557	-0.110277	0.039241	-0.248697	0.12417	-0.132662	0.0851028	-0.0324377	-0.114855	-0.0409089	-0.0955059	0.0408476	0.122973	0.0671462	0.38928	0.0694369
WM1027	moenium	female	0.489614	0.117786	-0.386346	0.161346	-0.41034	0.0904194	-0.263257	-0.119318	0.0174226	-0.253823	0.127323	-0.120022	0.0976528	-0.0236536	-0.113354	-0.0392437	-0.0861403	0.0430938	0.133558	0.0712469	0.393867	0.0721682
WM1028	moenium	female	0.498593	0.117932	-0.374674	0.170728	-0.413918	0.0903791	-0.268986	-0.115591	0.0482289	-0.244576	0.133436	-0.123862	0.0868768	-0.0316986	-0.122041	-0.0423908	-0.0939725	0.0397217	0.120177	0.070322	0.386279	0.0690368
WM1030	avidus	male	0.5022	0.111367	-0.394825	0.157756	-0.425393	0.0855978	-0.248716	-0.10645	0.0389183	-0.227553	0.124317	-0.118618	0.0996449	-0.0234249	-0.122993	-0.0399479	-0.0909436	0.0412238	0.130375	0.0603304	0.387415	0.0597178
WM1031	avidus	male	0.505224	0.109767	-0.39743	0.152073	-0.423632	0.0862389	-0.241799	-0.104869	0.0290706	-0.232077	0.122084	-0.122761	0.0857886	-0.0238091	-0.110496	-0.0359847	-0.0835051	0.0407712	0.115841	0.0672493	0.398853	0.0634016
WM1032	avidus	male	0.511096	0.113012	-0.404062	0.150546	-0.419879	0.0873708	-0.23659	-0.0997221	0.0308398	-0.233857	0.116226	-0.123803	0.0751376	-0.0278029	-0.108609	-0.0374482	-0.0772056	0.0406313	0.116233	0.0682317	0.396812	0.0628418
WM1033	avidus	male	0.504315	0.114269	-0.393805	0.157792	-0.422681	0.092086	-0.23012	-0.100881	0.0364329	-0.238	0.133903	-0.119901	0.0744366	-0.0305966	-0.120677	-0.0428128	-0.0857705	0.0416738	0.099457	0.0648339	0.40451	0.0615371
WM1034	avidus	male	0.507348	0.110552	-0.395788	0.157235	-0.421043	0.0884484	-0.247094	-0.106998	0.037921	-0.238362	0.130126	-0.118804	0.0897411	-0.025648	-0.116748	-0.0347635	-0.0857874	0.0413018	0.115993	0.064286	0.385331	0.0627522
WM1035	avidus	male	0.51842	0.116163	-0.381069	0.154476	-0.418918	0.0872971	-0.237531	-0.107832	0.0268327	-0.238451	0.108661	-0.129991	0.0717255	-0.0278548	-0.106122	-0.0379503	-0.0942627	0.0394587	0.111861	0.0718608	0.400403	0.072824
WM1036	avidus	male	0.500934	0.119938	-0.388166	0.160135	-0.410575	0.0990539	-0.245589	-0.112087	0.0352241	-0.241348	0.127413	-0.12522	0.0808969	-0.0276967	-0.122563	-0.0447882	-0.0915597	0.0379633	0.114068	0.0657789	0.399916	0.0682717
WM1037	avidus	female	0.498927	0.118754	-0.383991	0.148966	-0.398634	0.0865263	-0.265704	-0.112837	0.015825	-0.241756	0.123695	-0.11721	0.0845677	-0.0262145	-0.125104	-0.0387775	-0.0913712	0.0424258	0.130481	0.0687874	0.411309	0.0713344
WM1038	avidus	male	0.513871	0.121015	-0.381067	0.157434	-0.415799	0.0865891	-0.240473	-0.110361	0.0182552	-0.241189	0.112231	-0.128508	0.0809976	-0.0300798	-0.111839	-0.0433982	-0.0866617	0.0442427	0.110339	0.0729787	0.400145	0.0712754
WM1039	avidus	male	0.505582	0.12003	-0.391457	0.157503	-0.409844	0.0875924	-0.247074	-0.11337	0.0189634	-0.247397	0.115899	-0.122948	0.080336	-0.0236727	-0.111551	-0.039075	-0.07896	0.0421434	0.11798	0.0717574	0.400124	0.0674373
WM1040	avidus	male	0.500423	0.116911	-0.392187	0.156792	-0.418588	0.0910751	-0.2447	-0.110679	0.0297575	-0.238876	0.121134	-0.121733	0.0825148	-0.0270812	-0.117419	-0.0402924	-0.0785243	0.0417155	0.115335	0.0678235	0.402255	0.0643443
WM1041	avidus	male	0.502174	0.10983	-0.395663	0.15453	-0.424331	0.091553	-0.244216	-0.107921	0.0372222	-0.236079	0.13448	-0.116967	0.0746459	-0.0323006	-0.109483	-0.0352687	-0.0808079	0.0442406	0.106229	0.0665754	0.39975	0.061806
WM1042	moenium	male	0.51041	0.120943	-0.385442	0.154232	-0.405747	0.0872584	-0.243987	-0.107204	0.0272639	-0.24306	0.111857	-0.13162	0.0818797	-0.0292612	-0.12108	-0.0362707	-0.0964289	0.0421278	0.120083	0.0723672	0.401193	0.0704872
WM1043	moenium	male	0.508719	0.111826	-0.399499	0.151806	-0.413666	0.0856972	-0.254923	-0.104792	0.0209132	-0.240123	0.123461	-0.118369	0.0902376	-0.0218286	-0.106772	-0.0385627	-0.0814945	0.0393456	0.125213	0.0674987	0.387812	0.0675013
WM1044	moenium	male	0.505899	0.11912	-0.393391	0.153006	-0.404811	0.0853449	-0.259961	-0.107296	0.0197339	-0.240586	0.118914	-0.123376	0.0865115	-0.0253625	-0.111164	-0.0367416	-0.0812008	0.0394257	0.118136	0.0671447	0.401333	0.0693218
WM1045	moenium	male	0.513916	0.119574	-0.382689	0.156311	-0.407001	0.0905891	-0.241134	-0.110201	0.0309582	-0.240914	0.11586	-0.130715	0.0792031	-0.0271455	-0.117192	-0.0411732	-0.106868	0.0438112	0.116574	0.0700611	0.398372	0.0698028
WM1046	moenium	male	0.502318	0.12554	-0.391159	0.16263	-0.410539	0.0932051	-0.249404	-0.110793	0.0257176	-0.244305	0.115019	-0.130325	0.0892582	-0.0321738	-0.110785	-0.0420069	-0.0862767	0.0404815	0.123713	0.0665967	0.392139	0.0711503
WM1047	moenium	male	0.512742	0.116824	-0.382359	0.156196	-0.409817	0.0809817	-0.248998	-0.113913	0.0185218	-0.24374	0.118358	-0.117329	0.0744788	-0.0247528	-0.114076	-0.0366255	-0.0902784	0.0439097	0.118882	0.0697215	0.402544	0.0687273
WM1048	moenium	male	0.511934	0.123745	-0.385469	0.162975	-0.405332	0.0909274	-0.244919	-0.114425	0.0274419	-0.243375	0.1194	-0.130077	0.080704	-0.0272228	-0.120538	-0.0407696	-0.093506	0.0401251	0.11807	0.0677814	0.392213	0.070315
WM1049	moenium	male	0.505449	0.122597	-0.388641	0.159932	-0.400857	0.0859467	-0.254103	-0.11167	0.0217831	-0.244358	0.111159	-0.123982	0.0853142	-0.0236768	-0.118924	-0.0424916	-0.0896754	0.0380791	0.126796	0.0687622	0.4017	0.0708603
WM1050	moenium	male	0.511296	0.123612	-0.372939	0.159498	-0.406872	0.0880198	-0.252907	-0.105057	0.0331666	-0.244056	0.123907	-0.126865	0.0801984	-0.0308616	-0.124793	-0.0428055	-0.101348	0.0391697	0.10889	0.0694794	0.401401	0.0698665
WM1051	moenium	male	0.507944	0.118083	-0.386225	0.154921	-0.413668	0.0844834	-0.254304	-0.105378	0.0323502	-0.239915	0.118027	-0.123348	0.0806261	-0.0281644	-0.116473	-0.0358736	-0.0862712	0.0420503	0.119535	0.0658909	0.398459	0.0672502
WM1052	moenium	male	0.508038	0.121136	-0.382281	0.16216	-0.416247	0.0893219	-0.256912	-0.113019	0.0161959	-0.247709	0.127	-0.125468	0.0920938	-0.0265986	-0.109401	-0.0414119	-0.0797947	0.0385793	0.117547	0.0698677	0.383762	0.0731409
WM1053	moenium	male	0.512669	0.112277	-0.382435	0.160469	-0.422014	0.0900931	-0.248458	-0.115699	0.0397073	-0.24003	0.1222	-0.121859	0.0784135	-0.0253147	-0.108191	-0.0380385	-0.0848966	0.0415014	0.0992205	0.07196	0.393784	0.0646417
WM1054	moenium	male	0.507686	0.113011	-0.395297	0.159281	-0.415002	0.0875815	-0.243335	-0.108567	0.0319363	-0.230089	0.122361	-0.119466	0.0800331	-0.029965	-0.112621	-0.0444115	-0.088256	0.0407017	0.110065	0.0669713	0.40243	0.0649529
WM1055	moenium	male	0.50618	0.108234	-0.394941	0.144562	-0.420475	0.0818231	-0.245461	-0.101428	0.0266597	-0.233325	0.129987	-0.116515	0.0836501	-0.0250417	-0.119147	-0.0336744	-0.0885399	0.0474205	0.121911	0.0683976	0.400176	0.0595464
WM1056	avidus	female	0.494166	0.128068	-0.376023	0.16641	-0.409631	0.0904366	-0.262326	-0.116428	0.0150916	-0.252593	0.124766	-0.122814	0.0874849	-0.0287478	-0.113105	-0.0450535	-0.0940553	0.037514	0.138971	0.0694913	0.39466	0.0737174
WM1057	avidus	female	0.505541	0.120297	-0.375909	0.15773	-0.414518	0.0852167	-0.266398	-0.114355	0.00922564	-0.245348	0.130209	-0.113785	0.0949215	-0.0274848	-0.109474	-0.0419403	-0.092775	0.0404149	0.130016	0.0676799	0.389163	0.0715742
WM1058	avidus	female	0.493321	0.119882	-0.385032	0.157092	-0.411668	0.0855949	-0.267813	-0.116631	0.010667	-0.243801	0.131724	-0.112834	0.0913222	-0.0242776	-0.113202	-0.0377276	-0.0826408	0.0387183	0.132082	0.0670214	0.401239	0.0669631
WM1059	avidus	female	0.502923	0.115165	-0.392529	0.149921	-0.405344	0.0885215	-0.259547	-0.104634	0.0262597	-0.238643	0.127163	-0.11919	0.0846875	-0.0274926	-0.121214	-0.0396191	-0.0926998	0.0398254	0.132737	0.0669469	0.397563	0.0691991
WM1060	moenium	male	0.50357	0.125799	-0.381462	0.160146	-0.408794	0.0886743	-0.249292	-0.112671	0.0258397	-0.24622	0.104898	-0.134378	0.0703267	-0.0287398	-0.11112	-0.0428908	-0.0854112	0.0439757	0.125427	0.0728914	0.406017	0.0734131
WM1061	moenium	male	0.503099	0.117847	-0.387841	0.159064	-0.417955	0.0910447	-0.252889	-0.115676	0.0245364	-0.242632	0.121876	-0.12255	0.0837791	-0.0263903	-0.107584	-0.0393071	-0.0831326	0.0422147	0.124139	0.0671383	0.391971	0.0692463
WM1062	moenium	male	0.517084	0.115911	-0.384171	0.151863	-0.406434	0.0862714	-0.243289	-0.110281	0.0216805	-0.238938	0.121916	-0.123711	0.0836748	-0.0244001	-0.120095	-0.0373683	-0.0995699	0.0420192	0.107745	0.0709366	0.401459	0.0676966
WM1063	moenium	male	0.515222	0.122845	-0.384423	0.154978	-0.40606	0.0874212	-0.254425	-0.104115	0.022024	-0.245524	0.123365	-0.129714	0.0784055	-0.0295524	-0.109362	-0.0400327	-0.085559	0.0441926	0.104668	0.0670205	0.396145	0.0724818
WM1065	moenium	male	0.502922	0.117614	-0.384505	0.165837	-0.418008	0.0891422	-0.246479	-0.111821	0.0353521	-0.241217	0.117046	-0.125772	0.0855559	-0.0253337	-0.11452	-0.0413831	-0.0896915	0.0360135	0.113701	0.0683023	0.398626	0.0686192
WM1066	moenium	male	0.514825	0.118598	-0.377986	0.15923	-0.408767	0.0873805	-0.246385	-0.109774	0.0323512	-0.242989	0.124227	-0.128731	0.0850295	-0.0271223	-0.124843	-0.0399221	-0.101003	0.042774	0.109095	0.0719723	0.393456	0.068584
WM1067	moenium	male	0.507008	0.120225	-0.384227	0.156568	-0.410751	0.0880655	-0.251697	-0.112389	0.0203974	-0.24	0.111687	-0.126714	0.0807404	-0.0296212	-0.110525	-0.0412876	-0.0855778	0.0396432	0.119544	0.0730045	0.403402	0.0725047
WM1068	moenium	male	0.507788	0.122166	-0.378565	0.15914	-0.40916	0.0906026	-0.255663	-0.114352	0.027703	-0.245215	0.111352	-0.128133	0.080516	-0.0253877	-0.114776	-0.0450097	-0.0838139	0.0421317	0.113235	0.0714193	0.401383	0.0726378
WM1069	moenium	male	0.503293	0.11875	-0.381746	0.164464	-0.414261	0.0868246	-0.247481	-0.113116	0.031121	-0.2432	0.115402	-0.128497	0.0764204	-0.0277222	-0.110798	-0.0416585	-0.0871862	0.0415682	0.108538	0.0721243	0.406697	0.0704623
WM1070	moenium	male	0.514796	0.114057	-0.38623	0.151678	-0.40908	0.0844899	-0.250059	-0.111066	0.0251799	-0.236675	0.118991	-0.12377	0.0766575	-0.0272741	-0.112492	-0.0373246	-0.089654	0.0459645	0.10902	0.0714274	0.402871	0.0684923
WM1071	moenium	male	0.500927	0.120074	-0.399394	0.162541	-0.41081	0.0895363	-0.247098	-0.110271	0.0228968	-0.245686	0.11792	-0.128778	0.0830291	-0.0252633	-0.104964	-0.040421	-0.0772501	0.0405798	0.119181	0.0678905	0.395563	0.0697988
WM1072	moenium	male	0.512417	0.120479	-0.380613	0.15953	-0.410226	0.0866684	-0.252228	-0.111724	0.0299723	-0.238471	0.113879	-0.128919	0.0766184	-0.0293466	-0.118913	-0.0408656	-0.0878296	0.0404962	0.120321	0.0695477	0.396602	0.0726048
WM1073	moenium	male	0.503901	0.12213	-0.383185	0.158463	-0.406499	0.0876526	-0.247923	-0.11147	0.0209901	-0.239089	0.111976	-0.126284	0.0822791	-0.0269989	-0.122986	-0.0444764	-0.0891768	0.0386918	0.120117	0.0689207	0.410508	0.0724601
WM1074	moenium	male	0.501523	0.115789	-0.388477	0.157563	-0.413185	0.0887431	-0.252841	-0.109674	0.0368046	-0.244905	0.12116	-0.124968	0.0754983	-0.0285736	-0.111403	-0.0357707	-0.0849717	0.0446561	0.113729	0.0692105	0.402163	0.0679289
WM1075	moenium	male	0.509171	0.127363	-0.380742	0.161846	-0.409582	0.0939819	-0.241929	-0.111903	0.0285431	-0.244033	0.108708	-0.132428	0.0738394	-0.0305973	-0.115555	-0.0448805	-0.0873191	0.0380641	0.109934	0.071146	0.404931	0.0714408
WM1076	moenium	male	0.508584	0.121306	-0.386455	0.161728	-0.400607	0.0829364	-0.249063	-0.109775	0.0251459	-0.244837	0.117586	-0.128434	0.0780988	-0.0284193	-0.115481	-0.0359062	-0.0992832	0.0398957	0.118515	0.0706148	0.402959	0.0708901
WM1077	moenium	male	0.504659	0.121814	-0.387158	0.167071	-0.414419	0.0929099	-0.237587	-0.11251	0.0371069	-0.246508	0.116952	-0.128642	0.0712416	-0.031668	-0.115651	-0.0447756	-0.0835401	0.0437522	0.108361	0.0699321	0.400036	0.0686244
WM1078	moenium	male	0.511102	0.124427	-0.384876	0.162043	-0.406934	0.0943577	-0.254276	-0.114963	0.0255043	-0.249226	0.11987	-0.128483	0.0728663	-0.0323507	-0.105964	-0.0415029	-0.0809254	0.0409793	0.112344	0.0702295	0.391289	0.0744901
WM1079	moenium	male	0.506769	0.123446	-0.378404	0.162575	-0.410005	0.0887138	-0.250772	-0.112105	0.0241565	-0.243142	0.118444	-0.124527	0.069495	-0.030343	-0.115554	-0.0437252	-0.0802406	0.0381169	0.105339	0.0669612	0.410772	0.0740286
WM1080	moenium	male	0.511809	0.116482	-0.378128	0.159246	-0.41721	0.089002	-0.245399	-0.115402	0.0318728	-0.238138	0.122698	-0.120681	0.0726941	-0.0264884	-0.117985	-0.0400714	-0.0922832	0.0409998	0.111276	0.0673972	0.400654	0.0676545
WM1081	moenium	male	0.508024	0.121193	-0.385262	0.158096	-0.41227	0.0879042	-0.246898	-0.114548	0.0232694	-0.236808	0.107992	-0.127069	0.0743213	-0.0256105	-0.107008	-0.0398547	-0.0909636	0.0388121	0.12298	0.0676616	0.405815	0.0702233
WM1082	moenium	male	0.505038	0.121616	-0.378374	0.160853	-0.407758	0.0915141	-0.253212	-0.115129	0.0253841	-0.246415	0.120608	-0.126976	0.0786516	-0.0274506	-0.116939	-0.0411755	-0.0923564	0.0393836	0.117859	0.0693279	0.4011	0.0744513
WM1083	moenium	male	0.505777	0.11668	-0.380551	0.159719	-0.414198	0.0867499	-0.259877	-0.109267	0.0289674	-0.240307	0.124506	-0.123142	0.0896223	-0.0274897	-0.114436	-0.0405113	-0.0909687	0.0379118	0.11582	0.0686298	0.395337	0.0710257
WM1085	moenium	male	0.501702	0.121098	-0.379148	0.159756	-0.415804	0.0910505	-0.258157	-0.112867	0.0198173	-0.244202	0.118098	-0.126754	0.0810742	-0.0289899	-0.111904	-0.0460335	-0.0774766	0.0386185	0.123521	0.0717762	0.398279	0.0765475
WM1086	moenium	female	0.501041	0.115565	-0.385253	0.158013	-0.422097	0.0905478	-0.2642	-0.113206	0.0267622	-0.236395	0.127913	-0.118168	0.095193	-0.0265656	-0.109594	-0.0411774	-0.0760289	0.0396078	0.11277	0.0635096	0.393494	0.0682691
WM1087	moenium	male	0.515941	0.123252	-0.379643	0.160297	-0.410906	0.0893772	-0.240527	-0.113301	0.0237102	-0.240453	0.101533	-0.131128	0.0717428	-0.0292151	-0.115005	-0.0455859	-0.0791988	0.0382888	0.104934	0.0734139	0.407418	0.0750546
WM1088	moenium	female	0.498181	0.127947	-0.375325	0.163382	-0.41724	0.0942566	-0.266781	-0.119371	0.0210517	-0.252781	0.112657	-0.13277	0.0797805	-0.0299323	-0.102397	-0.0425335	-0.0634646	0.0424631	0.117702	0.0713891	0.395836	0.0779493
WM1089	moenium	male	0.503998	0.120131	-0.390093	0.163824	-0.412884	0.0898687	-0.243555	-0.110358	0.0257163	-0.244361	0.119975	-0.127783	0.0842679	-0.0248104	-0.109848	-0.040105	-0.0920289	0.0367077	0.118014	0.0669864	0.396438	0.0699
WM1090	moenium	male	0.500183	0.119607	-0.388877	0.163928	-0.415955	0.0928118	-0.237422	-0.115274	0.0259997	-0.245858	0.116626	-0.129972	0.0838059	-0.0266723	-0.106596	-0.0424803	-0.0936429	0.0424011	0.115476	0.0734486	0.400402	0.0680589
WM1091	moenium	male	0.507642	0.117902	-0.388175	0.161816	-0.412039	0.0943242	-0.242574	-0.115617	0.0322107	-0.246397	0.116625	-0.12886	0.0802029	-0.0314107	-0.108199	-0.0392405	-0.087231	0.0437655	0.103974	0.0722552	0.397563	0.071462
WM1092	moenium	male	0.499355	0.119502	-0.387261	0.157483	-0.410623	0.0891702	-0.255821	-0.108086	0.0283081	-0.244793	0.120319	-0.128313	0.0893147	-0.0250381	-0.112154	-0.0404526	-0.0901255	0.0433445	0.118363	0.0678149	0.400325	0.0693672
WM1093	moenium	male	0.502788	0.124132	-0.384545	0.160234	-0.409613	0.0887986	-0.2518	-0.104697	0.0294796	-0.244375	0.112256	-0.136138	0.0901852	-0.0281754	-0.115745	-0.0421782	-0.0895848	0.0410366	0.117104	0.0686862	0.399476	0.0726757
WM1094	moenium	male	0.509454	0.126866	-0.382818	0.167866	-0.399693	0.0920864	-0.250277	-0.113389	0.0290619	-0.250575	0.113775	-0.138424	0.0762304	-0.0298607	-0.114713	-0.0464653	-0.0884434	0.0422771	0.112535	0.0717618	0.394889	0.0778557
WM1095	moenium	male	0.500288	0.120368	-0.388745	0.166266	-0.414168	0.0933567	-0.250639	-0.114739	0.0382543	-0.250233	0.118172	-0.131038	0.0820674	-0.0281865	-0.113473	-0.0415613	-0.081308	0.045304	0.122117	0.0699523	0.387434	0.0705115
WM1096	moenium	male	0.511619	0.118127	-0.389334	0.155582	-0.407368	0.0876578	-0.239648	-0.110371	0.0246222	-0.242917	0.111165	-0.127595	0.0693603	-0.0273142	-0.111338	-0.038643	-0.0858402	0.0423705	0.107303	0.0723923	0.409459	0.0707099
WM1097	moenium	male	0.505009	0.118114	-0.389822	0.160752	-0.40654	0.0878734	-0.248804	-0.110379	0.0352608	-0.243241	0.113196	-0.128486	0.0853964	-0.0253063	-0.114639	-0.0394954	-0.0977637	0.0425274	0.120065	0.0690772	0.398641	0.0685654
WM1098	moenium	male	0.505335	0.116822	-0.38955	0.161768	-0.415484	0.0926662	-0.245666	-0.113859	0.0287315	-0.244856	0.122299	-0.125692	0.0811821	-0.0292032	-0.105503	-0.0387113	-0.0896422	0.0412657	0.115363	0.0687341	0.392934	0.0710648
WM1099	moenium	male	0.505052	0.122244	-0.380733	0.157913	-0.409973	0.0905357	-0.244751	-0.108518	0.0247065	-0.249666	0.122865	-0.127964	0.076339	-0.0264411	-0.114963	-0.0396497	-0.0978815	0.0415962	0.116592	0.0694125	0.402748	0.0705368
WM1100	moenium	male	0.501279	0.122408	-0.383578	0.166578	-0.410012	0.0959218	-0.246949	-0.115425	0.0324245	-0.245355	0.123431	-0.126259	0.0794199	-0.0285753	-0.12118	-0.0486995	-0.0902114	0.0403556	0.118283	0.0676839	0.397092	0.0713659
WM1130L	moenium	male	0.511006	0.121214	-0.390302	0.168153	-0.410766	0.0869969	-0.240815	-0.118879	0.0209971	-0.246973	0.11128	-0.127913	0.0838555	-0.0281895	-0.105085	-0.037925	-0.0871155	0.0402648	0.116447	0.0719842	0.390497	0.071266
WM1131	avidus	male	0.503182	0.105868	-0.399561	0.152921	-0.421192	0.0863727	-0.243079	-0.107493	0.0372212	-0.233673	0.127176	-0.117258	0.0826127	-0.0230109	-0.120148	-0.0367811	-0.0860458	0.0447387	0.125941	0.0668641	0.393893	0.0614527
WM1132	avidus	female	0.492202	0.111783	-0.393061	0.15815	-0.408757	0.0894022	-0.264311	-0.116985	0.0235484	-0.247494	0.134802	-0.112016	0.0954081	-0.0203797	-0.119754	-0.0381642	-0.0863389	0.0396088	0.133316	0.0691714	0.392945	0.066924
WM1133	avidus	male	0.515354	0.107813	-0.39634	0.146075	-0.418058	0.0862558	-0.246483	-0.10239	0.0317042	-0.229743	0.125459	-0.110792	0.0775969	-0.0260887	-0.114522	-0.0378005	-0.0839375	0.0394366	0.108991	0.0663434	0.400236	0.0608891
WM1134	avidus	female	0.496191	0.110806	-0.389357	0.159519	-0.418213	0.090709	-0.26738	-0.116165	0.031968	-0.242204	0.13896	-0.11055	0.094987	-0.024471	-0.118052	-0.036558	-0.0839001	0.0380836	0.13088	0.0648163	0.383915	0.0660142
WM1135	avidus	male	0.513346	0.114282	-0.387111	0.14802	-0.414539	0.0908995	-0.244746	-0.102624	0.0293502	-0.238094	0.134239	-0.115859	0.0758409	-0.0249108	-0.126543	-0.0404768	-0.0951366	0.0395942	0.121658	0.0649875	0.393642	0.0641824
WM1136	avidus	male	0.508536	0.113915	-0.394924	0.157829	-0.408701	0.0875397	-0.236009	-0.104585	0.0308514	-0.238813	0.125629	-0.121514	0.0816187	-0.0253108	-0.12673	-0.0414707	-0.0966481	0.0397393	0.116646	0.0660645	0.39973	0.0666057
WM1137	avidus	male	0.507015	0.117616	-0.390275	0.15684	-0.409213	0.0953415	-0.244817	-0.107203	0.0319622	-0.243643	0.131103	-0.123231	0.0770185	-0.0243894	-0.122332	-0.0440527	-0.0894285	0.0384166	0.112456	0.0667378	0.396511	0.0675662
WM1138	avidus	male	0.49943	0.109819	-0.391581	0.154643	-0.4273	0.0906626	-0.241868	-0.113934	0.0282774	-0.234495	0.129306	-0.114978	0.0838195	-0.0218741	-0.113505	-0.0423144	-0.0852594	0.0448374	0.118472	0.0675813	0.400209	0.0600526
WM1140	avidus	male	0.504299	0.113119	-0.393357	0.158951	-0.421131	0.0996998	-0.240585	-0.114861	0.0346348	-0.244449	0.128954	-0.124474	0.0820496	-0.0308068	-0.108733	-0.0408393	-0.0796203	0.0458482	0.102779	0.0692158	0.39071	0.0685969
WM1141	avidus	female	0.499175	0.114061	-0.394573	0.155894	-0.411371	0.0871188	-0.256418	-0.104566	0.0286638	-0.238871	0.135197	-0.117378	0.0856764	-0.0282977	-0.122769	-0.0391896	-0.0878346	0.0383211	0.130406	0.0669292	0.393848	0.0659783
WM1142	moenium	female	0.494528	0.118048	-0.383373	0.177141	-0.415137	0.0942841	-0.265769	-0.128036	0.0331232	-0.250817	0.129761	-0.124558	0.0927789	-0.028373	-0.102973	-0.0408855	-0.087951	0.0380737	0.126707	0.0714819	0.378305	0.073641
WM1143	avidus	male	0.51016	0.113596	-0.386484	0.160103	-0.424669	0.0877354	-0.243936	-0.113753	0.0217417	-0.233516	0.119981	-0.118572	0.0873919	-0.0253091	-0.111474	-0.0429344	-0.0865648	0.0360883	0.123419	0.0674516	0.390434	0.0691115
WM1144	avidus	male	0.511289	0.106371	-0.397781	0.150849	-0.411922	0.0845082	-0.241854	-0.10367	0.0311532	-0.232911	0.126792	-0.112786	0.0825919	-0.0183762	-0.121028	-0.0389661	-0.0974189	0.0375308	0.117006	0.0651476	0.401173	0.0623011
WM1145	avidus	male	0.516006	0.119096	-0.375369	0.156856	-0.408151	0.085513	-0.254999	-0.111922	0.0251772	-0.238049	0.112471	-0.121753	0.0764206	-0.0262377	-0.115764	-0.0452813	-0.0970562	0.039441	0.119892	0.0690684	0.401371	0.0732691
WM1146	avidus	male	0.515974	0.113272	-0.386401	0.155359	-0.414039	0.0815649	-0.241692	-0.113373	0.0144381	-0.228271	0.117513	-0.115585	0.0829262	-0.0245853	-0.114167	-0.0392162	-0.101525	0.0363575	0.125567	0.0656645	0.401406	0.0688127
WM1147	avidus	male	0.512133	0.118021	-0.379209	0.158483	-0.412324	0.087285	-0.243051	-0.116868	0.0192143	-0.23781	0.110733	-0.123948	0.0833448	-0.022383	-0.120247	-0.0439482	-0.0986244	0.0391604	0.129502	0.0684226	0.398528	0.0735863
WM1148	avidus	male	0.520636	0.117737	-0.384436	0.156916	-0.400919	0.0868847	-0.241552	-0.116015	0.0138436	-0.239503	0.115932	-0.121663	0.0786037	-0.022779	-0.12184	-0.0448488	-0.0994937	0.0396427	0.122298	0.0687575	0.396926	0.0748712
WM1149	avidus	female	0.502891	0.10345	-0.39131	0.148025	-0.423668	0.0783919	-0.263958	-0.107668	0.0241919	-0.230382	0.139274	-0.104761	0.0940542	-0.0215728	-0.118245	-0.0351752	-0.0850682	0.0439434	0.129943	0.0663615	0.391895	0.0593873
WM1150	avidus	male	0.502019	0.102136	-0.397455	0.15041	-0.422777	0.0862358	-0.248863	-0.105216	0.0269729	-0.232103	0.141408	-0.103564	0.0920719	-0.0250623	-0.120743	-0.040322	-0.0907764	0.0397883	0.124499	0.0663726	0.393644	0.0613236
WM1151	avidus	male	0.502822	0.105782	-0.400198	0.152301	-0.421024	0.0827282	-0.245567	-0.10254	0.0302173	-0.232983	0.133867	-0.110087	0.090406	-0.0205398	-0.119751	-0.033176	-0.0919736	0.038955	0.125456	0.058083	0.395745	0.0614756
WM1152	moenium	male	0.504324	0.122711	-0.390508	0.159162	-0.409229	0.0887429	-0.252733	-0.112291	0.0196883	-0.242516	0.115391	-0.126687	0.0883535	-0.0261347	-0.112417	-0.0416752	-0.0833407	0.0408889	0.125447	0.0678559	0.395023	0.0699435
X2L	moenium	male	0.509563	0.124971	-0.388334	0.159593	-0.405353	0.0887708	-0.240567	-0.114413	0.0223528	-0.24445	0.112449	-0.128876	0.0783429	-0.0287495	-0.113008	-0.0386495	-0.0937745	0.044166	0.116586	0.0709705	0.401743	0.0666684
X4L	avidus	male	0.504217	0.12439	-0.381954	0.165958	-0.416857	0.0961547	-0.24571	-0.11176	0.0335459	-0.243925	0.124141	-0.127946	0.0819331	-0.0293557	-0.113574	-0.044908	-0.0927787	0.0376641	0.113802	0.0649156	0.393234	0.0688131
X5L	avidus	male	0.509865	0.123789	-0.384691	0.163187	-0.408696	0.0904462	-0.247405	-0.114944	0.0260377	-0.244017	0.117646	-0.124514	0.0791142	-0.0290731	-0.11181	-0.0422894	-0.0912583	0.0404336	0.114467	0.0686711	0.39673	0.0683101
X29L	moenium	male	0.514256	0.11748	-0.377116	0.152584	-0.421444	0.0833428	-0.246545	-0.109959	0.0230325	-0.234851	0.108754	-0.125072	0.0806291	-0.0273357	-0.109772	-0.0419434	-0.0862171	0.0450418	0.109191	0.0737763	0.405232	0.0669366
X30L	moenium	male	0.51109	0.11597	-0.388669	0.155438	-0.415494	0.0833962	-0.244077	-0.107887	0.0210358	-0.243013	0.120344	-0.125281	0.0835638	-0.0290045	-0.111986	-0.0349752	-0.0819048	0.04541	0.108403	0.0711382	0.397694	0.0688087
X82L	moenium	male	0.50006	0.118734	-0.38723	0.164571	-0.414084	0.0947519	-0.256254	-0.114491	0.0315982	-0.248506	0.129757	-0.127054	0.0829232	-0.0280585	-0.107775	-0.0389018	-0.0813548	0.0394016	0.110574	0.0674889	0.391786	0.0720641
X83L	moenium	male	0.502408	0.11517	-0.394033	0.157409	-0.418547	0.0828481	-0.253287	-0.108611	0.0234632	-0.238633	0.120661	-0.118875	0.0930673	-0.023046	-0.104951	-0.0353508	-0.0833395	0.0397971	0.116152	0.0665624	0.398405	0.0627295
X85L	moenium	male	0.506589	0.114228	-0.391507	0.158731	-0.417574	0.0886759	-0.245016	-0.108679	0.0294538	-0.239174	0.124141	-0.125432	0.0854972	-0.0272396	-0.113614	-0.0394834	-0.0849814	0.0413334	0.113291	0.0689974	0.39372	0.0680437
X86L	moenium	male	0.499451	0.111269	-0.400169	0.161184	-0.424418	0.0910547	-0.245901	-0.11606	0.0298957	-0.238531	0.121578	-0.1208	0.0859506	-0.0265233	-0.103595	-0.038569	-0.0745079	0.0420373	0.122299	0.0697924	0.389417	0.0651461
X98L	moenium	male	0.513129	0.11574	-0.389581	0.162025	-0.405903	0.0884096	-0.247425	-0.111701	0.0362852	-0.23832	0.117472	-0.123455	0.0739991	-0.0317711	-0.113621	-0.0405966	-0.0917167	0.0398427	0.107203	0.0690958	0.400158	0.0707307
X99L	moenium	male	0.508877	0.118297	-0.385291	0.155902	-0.414307	0.0862052	-0.251361	-0.113842	0.0167571	-0.242144	0.115393	-0.119904	0.0882206	-0.0244354	-0.111832	-0.0404324	-0.0829389	0.0427442	0.119057	0.0675233	0.397425	0.0700855
Y1L	moenium	male	0.497791	0.12332	-0.383349	0.16254	-0.41514	0.0923785	-0.251872	-0.112896	0.0247503	-0.249543	0.122049	-0.130452	0.0879853	-0.0271054	-0.115547	-0.0428525	-0.0824708	0.0441509	0.122007	0.0686431	0.393797	0.0718165
Y3L	moenium	female	0.500087	0.107923	-0.392343	0.150457	-0.415591	0.0840731	-0.262945	-0.117764	0.0213249	-0.238735	0.125666	-0.110234	0.0904806	-0.0203649	-0.11149	-0.0343193	-0.0800027	0.0449177	0.126278	0.0702815	0.398537	0.0637648
Z60L	avidus	male	0.514937	0.114295	-0.385324	0.149897	-0.403837	0.0860178	-0.24849	-0.108554	0.0246751	-0.238481	0.121417	-0.121262	0.0782133	-0.0250407	-0.12488	-0.0388174	-0.0935172	0.0428756	0.1121	0.0685392	0.404706	0.0705305
WM1154	ibericus	male	0.512965	0.117258	-0.381491	0.155908	-0.412726	0.086514	-0.245785	-0.108344	0.0219632	-0.243054	0.116044	-0.124977	0.0789052	-0.023542	-0.114843	-0.0419236	-0.0891708	0.0399583	0.113037	0.0690016	0.401101	0.073201
WM1155	ibericus	male	0.519398	0.118203	-0.388674	0.152647	-0.397561	0.0804774	-0.247791	-0.105494	0.0220519	-0.236809	0.1073	-0.124789	0.0770699	-0.0214104	-0.125701	-0.0430606	-0.0919561	0.0408921	0.121138	0.0669674	0.404726	0.0723765
WM1156	ibericus	female	0.489878	0.115275	-0.386301	0.152554	-0.399677	0.0833819	-0.270632	-0.10974	0.0154904	-0.242512	0.120753	-0.118614	0.0905015	-0.0230602	-0.118485	-0.0422581	-0.0889449	0.0410251	0.128674	0.0686476	0.418743	0.0753003
WM1157	ibericus	male	0.513189	0.111413	-0.389881	0.155506	-0.411665	0.0849544	-0.248092	-0.106955	0.0332337	-0.235998	0.120092	-0.120503	0.0696131	-0.0258969	-0.112089	-0.0421187	-0.0873424	0.0428632	0.109962	0.0678362	0.40298	0.0688985
WM1158	ibericus	male	0.5047	0.111039	-0.395296	0.154324	-0.418826	0.0892205	-0.243034	-0.112544	0.0248043	-0.237969	0.115816	-0.119515	0.0736856	-0.0224981	-0.101084	-0.040416	-0.0796401	0.0422754	0.111274	0.0684444	0.407602	0.0676391
WM1159	ibericus	male	0.506961	0.111086	-0.387949	0.149559	-0.417965	0.0842232	-0.24439	-0.110773	0.0165234	-0.23553	0.109365	-0.116275	0.0800912	-0.0196173	-0.111108	-0.0386337	-0.0860397	0.0380439	0.122575	0.067217	0.411935	0.0706999
WM1160	ibericus	male	0.508774	0.110724	-0.397264	0.156046	-0.426831	0.0838519	-0.238922	-0.112875	0.0116874	-0.234281	0.114966	-0.116872	0.0807934	-0.0223101	-0.100058	-0.0430392	-0.0718287	0.0415702	0.122388	0.0698108	0.396296	0.0673743
WM1161	ibericus	male	0.514722	0.112152	-0.383453	0.155152	-0.41688	0.0882836	-0.241404	-0.111062	0.0254038	-0.237418	0.117996	-0.117382	0.0736807	-0.02084	-0.11342	-0.0437792	-0.0915589	0.0382158	0.111425	0.0659527	0.403488	0.0707243
WM1162	ibericus	male	0.514434	0.110709	-0.388428	0.16	-0.410583	0.0847358	-0.240744	-0.111177	0.0350622	-0.239978	0.113827	-0.123661	0.0743536	-0.019693	-0.115515	-0.0402278	-0.0901552	0.0413098	0.103572	0.0676255	0.404176	0.0703564
WM1163	ibericus	male	0.510073	0.101332	-0.391253	0.15771	-0.421382	0.0860456	-0.238374	-0.119579	0.0216009	-0.237405	0.118401	-0.116226	0.0844697	-0.0167493	-0.111247	-0.0438044	-0.0847638	0.0433058	0.11592	0.0730128	0.396556	0.072357
WM1164	ibericus	male	0.50706	0.115962	-0.388347	0.156901	-0.416458	0.0877892	-0.24731	-0.107362	0.0262932	-0.243502	0.119479	-0.123383	0.082805	-0.0240722	-0.108993	-0.0423509	-0.0887176	0.0428358	0.118519	0.0684001	0.395669	0.0687823
WM1165	ibericus	male	0.516426	0.117491	-0.378287	0.157596	-0.405673	0.0859614	-0.247984	-0.112816	0.0222133	-0.24276	0.118597	-0.1198	0.0731251	-0.0231178	-0.117124	-0.0431489	-0.0954294	0.0398335	0.108571	0.0678868	0.405565	0.0728729
WM1166	ibericus	female	0.509726	0.12494	-0.380237	0.156431	-0.403696	0.0904367	-0.254684	-0.114594	0.0183437	-0.245356	0.107302	-0.124833	0.0682819	-0.0252517	-0.11261	-0.0488462	-0.0790241	0.0414493	0.117454	0.0707198	0.409144	0.0749042
WM1167	ibericus	female	0.50303	0.114378	-0.379077	0.160804	-0.408894	0.084045	-0.25748	-0.118839	0.0134729	-0.250888	0.125024	-0.119287	0.0840909	-0.0192227	-0.117537	-0.0442958	-0.0821603	0.0440438	0.119179	0.0741059	0.400353	0.075156
WM1168	ibericus	male	0.507195	0.111844	-0.397181	0.155489	-0.415865	0.0856382	-0.248071	-0.109283	0.027798	-0.235398	0.118001	-0.121798	0.0687925	-0.0231926	-0.10723	-0.0415617	-0.0746803	0.0416404	0.120382	0.0691013	0.40086	0.0675209
WM1170	ibericus	male	0.502283	0.110868	-0.406028	0.153282	-0.432758	0.0902736	-0.249478	-0.109061	0.0247278	-0.234998	0.109245	-0.119729	0.0895656	-0.0215404	-0.0920998	-0.0387199	-0.0637082	0.0385177	0.134356	0.0653455	0.383895	0.0657615
WM1171	ibericus	male	0.50947	0.110521	-0.385179	0.155364	-0.424022	0.089818	-0.242183	-0.118353	0.0321557	-0.234257	0.118325	-0.116065	0.0788962	-0.0206679	-0.11506	-0.0437779	-0.0813584	0.0456452	0.106376	0.0699099	0.40258	0.0618636
WM1172	ibericus	male	0.510115	0.107349	-0.39088	0.149092	-0.42494	0.0780192	-0.24746	-0.104313	0.0167424	-0.228426	0.121641	-0.113903	0.0933471	-0.0183801	-0.115271	-0.0409185	-0.0859344	0.042388	0.125046	0.0640518	0.397594	0.0650418
WM1173	ibericus	male	0.492304	0.108229	-0.40799	0.156803	-0.432089	0.0895568	-0.251766	-0.107883	0.0238103	-0.238729	0.125917	-0.116154	0.0947565	-0.0210215	-0.0931013	-0.0421311	-0.0653606	0.041964	0.125496	0.0672824	0.388023	0.0620829
WM1174	ibericus	male	0.500205	0.107296	-0.397963	0.159971	-0.421561	0.0896449	-0.253821	-0.112951	0.0306798	-0.237218	0.126126	-0.119205	0.0856755	-0.0240559	-0.104013	-0.0428183	-0.0765262	0.0419006	0.120656	0.0679292	0.390542	0.0695077
WM1175	ibericus	male	0.509072	0.105355	-0.399904	0.14972	-0.418937	0.0839548	-0.244463	-0.106682	0.024309	-0.226133	0.120797	-0.11259	0.0846865	-0.0200721	-0.114131	-0.0407628	-0.0809334	0.0391127	0.114547	0.063074	0.404957	0.0650244
WM1176	ibericus	male	0.500374	0.107694	-0.392521	0.162526	-0.424964	0.0852463	-0.254263	-0.121822	0.0191078	-0.245386	0.126626	-0.110944	0.0892797	-0.0216995	-0.102525	-0.042607	-0.0653884	0.0480513	0.11309	0.0718537	0.391184	0.0670879
WM1177	ibericus	male	0.509571	0.110545	-0.394089	0.156295	-0.416759	0.0828462	-0.251075	-0.1093	0.0251194	-0.23181	0.115736	-0.117159	0.0804665	-0.0220297	-0.109615	-0.0428379	-0.0792529	0.0385109	0.120275	0.0665077	0.399624	0.0684317
WM1178	ibericus	male	0.505598	0.114728	-0.381908	0.152569	-0.404622	0.0823723	-0.265181	-0.113161	0.0166118	-0.241255	0.115561	-0.120086	0.0830328	-0.0237997	-0.114024	-0.040965	-0.0822922	0.0439112	0.117449	0.0697038	0.409774	0.0759824
WM1179	ibericus	male	0.504573	0.112795	-0.395788	0.160972	-0.42214	0.0853359	-0.247391	-0.110031	0.0264493	-0.23504	0.12178	-0.121458	0.0836866	-0.0239228	-0.108487	-0.0433335	-0.0759651	0.0413665	0.120751	0.0667754	0.392531	0.0665414
AH97	avidus	male	0.514122	0.113204	-0.386321	0.154717	-0.415701	0.0890215	-0.242184	-0.109246	0.0307939	-0.237044	0.128514	-0.115511	0.0788581	-0.0218619	-0.125886	-0.0422587	-0.091112	0.0403829	0.113448	0.0639706	0.395469	0.064626
AH98	avidus	male	0.509725	0.111839	-0.396086	0.152947	-0.418941	0.0909829	-0.245021	-0.104236	0.0344653	-0.239715	0.138801	-0.118089	0.0837637	-0.025561	-0.120835	-0.0391417	-0.0847696	0.0448041	0.115021	0.0654577	0.383877	0.0607117
AH99	avidus	male	0.509591	0.111558	-0.392758	0.148683	-0.409811	0.0847959	-0.25275	-0.0970083	0.0317331	-0.236173	0.136858	-0.120159	0.0900389	-0.0237839	-0.134305	-0.0412282	-0.0882527	0.0443446	0.11751	0.0641415	0.392146	0.0648287
AI1	avidus	male	0.508055	0.104231	-0.398317	0.149187	-0.414979	0.0853345	-0.24561	-0.102933	0.0358469	-0.234327	0.134739	-0.113172	0.084548	-0.0223727	-0.124422	-0.0389406	-0.0880088	0.0452006	0.109661	0.0676298	0.398486	0.0601626
AI2	avidus	female	0.49831	0.100407	-0.387483	0.153912	-0.417345	0.084513	-0.262883	-0.111915	0.0367164	-0.243617	0.145589	-0.109306	0.0894043	-0.0197435	-0.128223	-0.0384762	-0.089854	0.0475642	0.128231	0.0723043	0.387537	0.0643569
WM1180	avidus	female	0.502181	0.117327	-0.387967	0.161553	-0.41649	0.0947607	-0.25038	-0.111431	0.03546	-0.242508	0.129265	-0.121825	0.0845816	-0.0317545	-0.116563	-0.0416761	-0.0929262	0.0392592	0.12575	0.068559	0.387088	0.0677348
WM1181	avidus	male	0.502735	0.115353	-0.393941	0.153654	-0.413619	0.0902432	-0.244669	-0.107164	0.027583	-0.237758	0.131768	-0.118707	0.0829549	-0.0276298	-0.124351	-0.0383627	-0.0920305	0.0409803	0.127603	0.0649998	0.395966	0.064391
WM1182	avidus	female	0.492699	0.113195	-0.394359	0.158793	-0.411352	0.0887884	-0.260035	-0.115629	0.0247287	-0.242006	0.140979	-0.11192	0.0991135	-0.0262494	-0.12343	-0.0397285	-0.0967931	0.0443507	0.143622	0.0679865	0.384828	0.0624188
WM1183	avidus	female	0.507029	0.112579	-0.391118	0.152793	-0.403001	0.0833878	-0.262657	-0.10819	0.0318468	-0.238475	0.131382	-0.114035	0.0860949	-0.0227531	-0.125019	-0.0402426	-0.0925996	0.0427558	0.121514	0.0712533	0.396528	0.0609279
WM1185	avidus	female	0.492476	0.110021	-0.398288	0.156684	-0.425641	0.0907323	-0.261187	-0.115559	0.0344505	-0.233121	0.137133	-0.111397	0.0904351	-0.0247013	-0.11002	-0.0358691	-0.0789315	0.0416761	0.130593	0.0641929	0.388978	0.0573414
WM1186	avidus	male	0.518084	0.115206	-0.388857	0.155209	-0.40986	0.0869596	-0.243784	-0.105113	0.0299567	-0.236616	0.126768	-0.123628	0.0820071	-0.0289754	-0.120495	-0.0407945	-0.100515	0.0421815	0.119055	0.068111	0.387641	0.0674584
WM1187	avidus	male	0.514015	0.110592	-0.388787	0.148643	-0.407842	0.0819617	-0.239926	-0.105653	0.0318959	-0.232238	0.118731	-0.123223	0.0671452	-0.0265771	-0.121216	-0.034652	-0.099355	0.0429919	0.112313	0.0735901	0.413025	0.0645653
WM1188	avidus	male	0.49596	0.117027	-0.396333	0.164158	-0.418563	0.097952	-0.24349	-0.115824	0.0339246	-0.248281	0.1356	-0.122825	0.0882427	-0.0263259	-0.117038	-0.0378181	-0.0864701	0.0415189	0.125661	0.0660689	0.382506	0.0643496
WM1189	avidus	male	0.506192	0.106612	-0.399039	0.153082	-0.426951	0.0949214	-0.233152	-0.108601	0.03265	-0.232629	0.13289	-0.115055	0.0864668	-0.0259877	-0.117458	-0.0394135	-0.087084	0.03918	0.113745	0.0658743	0.391741	0.0620169
WM1190	avidus	female	0.503962	0.121154	-0.38016	0.160307	-0.41176	0.0902865	-0.266095	-0.113789	0.0273142	-0.241716	0.127155	-0.125359	0.0971179	-0.0291789	-0.113624	-0.0373047	-0.0975987	0.0372506	0.129224	0.0683124	0.384465	0.0700368
WM1563	ibericus	male	0.50278	0.119512	-0.387005	0.158432	-0.425297	0.0955087	-0.24546	-0.114759	0.0278986	-0.245361	0.115581	-0.130704	0.0834967	-0.024854	-0.101208	-0.0431794	-0.0778031	0.0452336	0.115867	0.0736209	0.39115	0.0665495
WM1564	ibericus	male	0.51764	0.124341	-0.373529	0.152578	-0.407301	0.0917332	-0.251017	-0.104341	0.0284026	-0.246056	0.114786	-0.129879	0.0794069	-0.0301753	-0.118535	-0.0410171	-0.0956202	0.0395825	0.105519	0.069162	0.400249	0.0740708
WM1566	ibericus	male	0.501809	0.125744	-0.383859	0.167467	-0.414364	0.0980493	-0.248658	-0.118233	0.023358	-0.251461	0.11495	-0.128649	0.0860889	-0.0280226	-0.10583	-0.048138	-0.0825449	0.0395753	0.117971	0.0692964	0.391079	0.074372
WM1567	ibericus	male	0.51066	0.12456	-0.37144	0.163533	-0.411313	0.0987799	-0.23462	-0.121009	0.0286275	-0.249838	0.111888	-0.132279	0.0746077	-0.0239261	-0.123502	-0.0490822	-0.0970544	0.0416098	0.111457	0.0741052	0.400688	0.0735463
WM1568	ibericus	male	0.509269	0.123001	-0.38552	0.16006	-0.410473	0.0924176	-0.245407	-0.113283	0.0220257	-0.244137	0.120267	-0.125053	0.0774238	-0.031869	-0.112591	-0.0417276	-0.0850149	0.039825	0.111523	0.0702852	0.398497	0.0704811
WM1569	ibericus	male	0.500506	0.115599	-0.396218	0.156473	-0.421235	0.0874752	-0.250239	-0.116204	0.0148099	-0.237357	0.115585	-0.122746	0.0875363	-0.0257906	-0.102464	-0.040464	-0.0688888	0.0439242	0.123923	0.0715549	0.396686	0.0675359
WM1571	ibericus	male	0.506891	0.124866	-0.383879	0.168847	-0.407235	0.0956638	-0.243828	-0.116514	0.0384305	-0.252249	0.119548	-0.132352	0.0843264	-0.0289798	-0.115432	-0.042637	-0.0998652	0.0426929	0.113765	0.07372	0.387279	0.0669412
WM1572	ibericus	male	0.510038	0.114224	-0.385447	0.156562	-0.420045	0.0867387	-0.240666	-0.110604	0.0233125	-0.240643	0.115905	-0.123292	0.0862264	-0.024902	-0.115859	-0.0434838	-0.0838888	0.0445883	0.113237	0.0716491	0.397188	0.0691629
WM1573	ibericus	male	0.512575	0.110225	-0.39192	0.150173	-0.413245	0.0844314	-0.260416	-0.100875	0.0347863	-0.236783	0.123575	-0.122819	0.0773008	-0.0249722	-0.111868	-0.0380071	-0.081622	0.0403804	0.119203	0.0691436	0.391631	0.0691035
WM1574	ibericus	male	0.511141	0.112054	-0.389246	0.148261	-0.415839	0.0859098	-0.256233	-0.103165	0.028529	-0.235773	0.123732	-0.119316	0.084648	-0.0233514	-0.115677	-0.0404112	-0.0835464	0.0422681	0.117148	0.0670912	0.395344	0.0664332
WM1575	ibericus	male	0.512172	0.105664	-0.397077	0.156788	-0.428639	0.0876808	-0.241032	-0.108579	0.0385083	-0.233824	0.129947	-0.117924	0.081575	-0.0241803	-0.109901	-0.038838	-0.0816805	0.0439001	0.113547	0.0688428	0.382581	0.0604694
WM1576	ibericus	male	0.501111	0.123691	-0.390362	0.17175	-0.427045	0.0984389	-0.235001	-0.110716	0.0403926	-0.242896	0.125486	-0.125378	0.075047	-0.035178	-0.110107	-0.049342	-0.0802879	0.0392372	0.112233	0.0668723	0.388532	0.0635209
WM2977	atroavidus	male	0.508838	0.113932	-0.390076	0.1508	-0.412416	0.0877647	-0.249519	-0.102203	0.0344509	-0.237976	0.131119	-0.117675	0.0792688	-0.0282422	-0.125723	-0.0394724	-0.090031	0.0425388	0.117071	0.0675834	0.397017	0.0629496
WM2979	atroavidus	male	0.505347	0.0981072	-0.398236	0.149023	-0.429728	0.0834892	-0.24715	-0.111207	0.0360935	-0.222513	0.129623	-0.105996	0.0843224	-0.017959	-0.115625	-0.0374027	-0.0900271	0.0437536	0.13132	0.0628465	0.394059	0.0578582
WM2980	atroavidus	male	0.500252	0.113291	-0.39743	0.16452	-0.42622	0.0921682	-0.245741	-0.114657	0.0339004	-0.23437	0.12797	-0.113784	0.0831851	-0.0263524	-0.111687	-0.042335	-0.0743696	0.0362589	0.119163	0.0630393	0.390978	0.0622214
WM2981	atroavidus	male	0.501705	0.109362	-0.394791	0.159078	-0.418584	0.0939239	-0.252339	-0.10785	0.0327583	-0.244337	0.141815	-0.112468	0.0827194	-0.0246928	-0.111931	-0.0407764	-0.0830101	0.0357592	0.111717	0.0651506	0.389942	0.0668507
WM2982	atroavidus	male	0.511596	0.108708	-0.400338	0.152422	-0.415307	0.082939	-0.239016	-0.100572	0.0345161	-0.229709	0.129023	-0.113624	0.0793614	-0.0244441	-0.120615	-0.0410412	-0.0939568	0.043312	0.115973	0.0636243	0.398763	0.0583851
WM2983	atroavidus	male	0.513907	0.107622	-0.395725	0.151575	-0.413073	0.0808909	-0.247821	-0.10822	0.0246655	-0.232157	0.128315	-0.112976	0.082089	-0.0215568	-0.12261	-0.0385127	-0.088258	0.0429611	0.126859	0.066227	0.39165	0.064147
WM2984	atroavidus	male	0.506112	0.104997	-0.39782	0.153	-0.41788	0.0909878	-0.247427	-0.107447	0.0353557	-0.236328	0.138414	-0.114339	0.0861223	-0.0247546	-0.115217	-0.0390576	-0.092607	0.0439136	0.115182	0.0649447	0.389765	0.0640821
WM2985	atroavidus	male	0.51215	0.108438	-0.405253	0.150201	-0.415499	0.0904487	-0.23652	-0.103407	0.0350793	-0.228346	0.133011	-0.112851	0.0818177	-0.027255	-0.120889	-0.0388531	-0.0934756	0.0411641	0.116979	0.0619911	0.3926	0.0584694
WM2986	atroavidus	female	0.490345	0.113839	-0.390667	0.156802	-0.425859	0.0853755	-0.256695	-0.113344	0.016477	-0.241394	0.140109	-0.109956	0.0866726	-0.0245013	-0.110637	-0.0356429	-0.078457	0.0424707	0.130668	0.0647935	0.398044	0.0615569
WM2987	atroavidus	female	0.501919	0.109379	-0.389821	0.156927	-0.414738	0.0931173	-0.253351	-0.112566	0.0369038	-0.240683	0.137445	-0.118046	0.0846237	-0.0245049	-0.123593	-0.0421901	-0.0908501	0.0441822	0.12245	0.0672824	0.38901	0.0671017
WM2988	atroavidus	female	0.503899	0.118593	-0.386513	0.156609	-0.414677	0.0880177	-0.256074	-0.114118	0.0114176	-0.242477	0.121046	-0.117443	0.087212	-0.0243843	-0.115392	-0.0449608	-0.0748129	0.0392427	0.129034	0.0686718	0.394861	0.0722485
WM2989	atroavidus	female	0.496551	0.111127	-0.386733	0.159043	-0.415686	0.0883982	-0.258964	-0.120979	0.0148298	-0.241883	0.134347	-0.106421	0.0977696	-0.0195523	-0.119841	-0.0434145	-0.0883041	0.0395	0.132228	0.0663758	0.393803	0.0678058
WM2990	atroavidus	female	0.495032	0.112986	-0.389216	0.160509	-0.417388	0.0941285	-0.249083	-0.115851	0.0283807	-0.247444	0.139664	-0.111909	0.09113	-0.0243293	-0.124539	-0.0403038	-0.084656	0.041377	0.115294	0.0658771	0.395381	0.0649599
WM2991	atroavidus	female	0.502767	0.112824	-0.388329	0.157845	-0.413305	0.089276	-0.258231	-0.115487	0.0180343	-0.245031	0.13782	-0.110562	0.0844373	-0.0248145	-0.118067	-0.0419712	-0.0786924	0.0396726	0.121811	0.0690017	0.391755	0.0692463
WM2992	atroavidus	female	0.501163	0.111803	-0.389559	0.153825	-0.418489	0.0870259	-0.248331	-0.109756	0.019007	-0.244469	0.133865	-0.113525	0.0891416	-0.0250797	-0.123164	-0.0418838	-0.0843691	0.0450963	0.128997	0.0708808	0.391739	0.0660826
WM2993	atroavidus	female	0.504407	0.116669	-0.388804	0.158542	-0.409639	0.0936931	-0.251595	-0.121839	0.0174772	-0.250586	0.131138	-0.115149	0.081946	-0.0242728	-0.122409	-0.0409066	-0.0749751	0.0433687	0.122915	0.0697425	0.38954	0.0707381
WM2994	atroavidus	female	0.499905	0.108464	-0.395382	0.156301	-0.414908	0.0901898	-0.251086	-0.112306	0.0320453	-0.239658	0.137098	-0.112351	0.0907117	-0.0247608	-0.119779	-0.0395589	-0.0918735	0.0430689	0.120685	0.0685134	0.392584	0.0620981
WM2995	atroavidus	female	0.495877	0.105332	-0.400454	0.152989	-0.418133	0.0859887	-0.26163	-0.111709	0.0256039	-0.239692	0.139239	-0.107385	0.0910989	-0.0231836	-0.111608	-0.0368032	-0.0808513	0.0454717	0.131585	0.0661269	0.389273	0.062865
WM2996	atroavidus	female	0.499831	0.11422	-0.387982	0.163485	-0.405447	0.0954414	-0.25454	-0.124342	0.0269179	-0.257457	0.135574	-0.113523	0.0860211	-0.023079	-0.120231	-0.0393564	-0.0887263	0.0445563	0.120241	0.0695174	0.388342	0.0705368
WM2332	magnus	male	0.507423	0.115657	-0.379588	0.151676	-0.407726	0.0888817	-0.247826	-0.104407	0.0353155	-0.230404	0.118708	-0.122189	0.082583	-0.0250039	-0.1355	-0.0488276	-0.104482	0.0405444	0.119253	0.0652073	0.411841	0.0688653
WM2333	magnus	male	0.520789	0.105775	-0.387459	0.144783	-0.408869	0.0767051	-0.243159	-0.101092	0.0300959	-0.222341	0.114973	-0.11801	0.0770295	-0.021528	-0.132783	-0.0423981	-0.0979863	0.0443803	0.116884	0.0660804	0.410484	0.0676449
WM2334	magnus	male	0.514069	0.114372	-0.382679	0.15163	-0.416176	0.0845438	-0.252733	-0.102843	0.0392399	-0.226473	0.112651	-0.126844	0.0758356	-0.0244864	-0.123969	-0.0447657	-0.0905372	0.0406624	0.124886	0.0659744	0.399412	0.0682296
WM2335	magnus	female	0.507306	0.105105	-0.387087	0.145983	-0.418208	0.0795676	-0.258119	-0.106858	0.0239865	-0.227181	0.124909	-0.113757	0.0915806	-0.0217952	-0.121353	-0.0397664	-0.0932769	0.0464015	0.130805	0.0648189	0.399457	0.0674803
WM2336	magnus	male	0.518915	0.109	-0.389822	0.14466	-0.411061	0.0722662	-0.246175	-0.099321	0.0218504	-0.223547	0.116917	-0.117335	0.0841448	-0.0233667	-0.126324	-0.0349689	-0.0941551	0.0438937	0.116363	0.0634649	0.409347	0.0652532
WM2342	magnus	male	0.518276	0.108746	-0.386724	0.1454	-0.412793	0.0759537	-0.245055	-0.100838	0.0272337	-0.222637	0.111717	-0.118171	0.0823036	-0.021594	-0.128588	-0.0421797	-0.0983029	0.0433923	0.124525	0.0663306	0.407407	0.0655963
WM2945	magnus	female	0.504949	0.118918	-0.371695	0.15034	-0.409266	0.0840097	-0.260926	-0.110869	0.0142539	-0.233518	0.121328	-0.115549	0.0895099	-0.0251376	-0.13401	-0.0471131	-0.0941734	0.0400989	0.130012	0.0668438	0.410018	0.0719763
WM2946	magnus	male	0.502728	0.116872	-0.389305	0.156187	-0.420808	0.090707	-0.247945	-0.102662	0.0446093	-0.231004	0.124861	-0.123751	0.0786104	-0.0321065	-0.118734	-0.0396323	-0.089714	0.0411009	0.11393	0.0618675	0.401767	0.0624214
WM2337	megavidus	male	0.518681	0.118309	-0.393422	0.151272	-0.397741	0.0838625	-0.253232	-0.104004	0.0280721	-0.230161	0.112052	-0.126166	0.0813234	-0.0234769	-0.1285	-0.041094	-0.0872889	0.0382741	0.119689	0.062248	0.400367	0.0709378
WM2338	megavidus	male	0.505823	0.110543	-0.403504	0.145928	-0.409141	0.0809288	-0.247556	-0.0998756	0.024165	-0.225055	0.114748	-0.116004	0.0868396	-0.0221495	-0.122498	-0.0353354	-0.0891582	0.0366903	0.130626	0.0587073	0.409656	0.0656225
WM2339	megavidus	male	0.509184	0.104669	-0.402292	0.14298	-0.41315	0.0772522	-0.246888	-0.0979283	0.0281857	-0.224837	0.113765	-0.111037	0.0854051	-0.0170051	-0.120786	-0.0372031	-0.0957583	0.0403676	0.135801	0.060095	0.406533	0.0626467
WM2340	megavidus	female	0.505001	0.109607	-0.383646	0.153275	-0.409553	0.0851018	-0.263281	-0.116097	0.0240681	-0.234599	0.124616	-0.109978	0.0854616	-0.0209931	-0.122064	-0.0443766	-0.0955053	0.041552	0.13631	0.0661903	0.398594	0.0703171
WM2341	megavidus	male	0.513049	0.113827	-0.377101	0.148555	-0.404998	0.0829513	-0.255008	-0.105837	0.0247166	-0.227797	0.125968	-0.116094	0.0729423	-0.0209084	-0.129521	-0.045832	-0.0998858	0.0377273	0.111705	0.0654107	0.418134	0.0679981
WM2343	megavidus	female	0.51045	0.102892	-0.393857	0.147803	-0.412324	0.0814914	-0.259404	-0.109881	0.0329848	-0.226123	0.127741	-0.108969	0.0868726	-0.0216989	-0.12253	-0.0413483	-0.0937211	0.0475129	0.128888	0.0651817	0.3949	0.0631395
WM2344	megavidus	female	0.503617	0.116957	-0.385414	0.156072	-0.413504	0.0891518	-0.261548	-0.10628	0.0326613	-0.241565	0.128473	-0.120161	0.0853925	-0.0280488	-0.115523	-0.0425257	-0.0876257	0.0429513	0.119749	0.0654681	0.393721	0.067979
WM2345	megavidus	male	0.506988	0.120288	-0.395901	0.155172	-0.408143	0.0931451	-0.250277	-0.106271	0.0361399	-0.233057	0.117022	-0.126939	0.0802423	-0.03111	-0.115154	-0.0444148	-0.0905927	0.0421679	0.123384	0.0650902	0.396292	0.0659282
WM2346	megavidus	female	0.500716	0.117842	-0.380718	0.15932	-0.400824	0.0897315	-0.258236	-0.113133	0.0350785	-0.242955	0.122752	-0.124825	0.0833747	-0.0272713	-0.124894	-0.0457264	-0.106487	0.0462517	0.126527	0.0694048	0.402709	0.071361
WM2347	megavidus	male	0.513925	0.11061	-0.387454	0.154469	-0.404201	0.0904008	-0.24756	-0.106965	0.0448694	-0.227915	0.120703	-0.12508	0.0830678	-0.0235537	-0.13064	-0.0459502	-0.111052	0.0402723	0.119896	0.064572	0.398446	0.0691398
WM2348	megavidus	male	0.516459	0.12198	-0.392776	0.15616	-0.39803	0.0887052	-0.248085	-0.101976	0.038915	-0.236223	0.11527	-0.132154	0.0825591	-0.0274155	-0.125482	-0.0425295	-0.100975	0.0405235	0.119055	0.066093	0.393089	0.0668363
WM2349	megavidus	female	0.501511	0.119059	-0.386739	0.156997	-0.41606	0.0902021	-0.260432	-0.113885	0.0359717	-0.234577	0.121573	-0.11834	0.0909817	-0.0268789	-0.124402	-0.0411885	-0.0901149	0.0433238	0.14005	0.0616881	0.387661	0.0635998
WM2350	megavidus	female	0.498054	0.116316	-0.39163	0.158617	-0.411902	0.0870447	-0.259737	-0.112492	0.0334935	-0.23537	0.125328	-0.116814	0.0900218	-0.0271555	-0.122187	-0.0419947	-0.0885178	0.0439177	0.13166	0.0651499	0.395418	0.0627806
WM2351	megavidus	female	0.500477	0.112883	-0.390118	0.153244	-0.409072	0.0850898	-0.254093	-0.111727	0.0224875	-0.233206	0.126567	-0.116978	0.0915039	-0.0257469	-0.125899	-0.041859	-0.0975161	0.0452314	0.135283	0.065393	0.40038	0.0676747
WM2352	megavidus	female	0.501317	0.11309	-0.387328	0.157204	-0.408285	0.0886699	-0.253718	-0.110845	0.0355666	-0.23831	0.121333	-0.122949	0.0892978	-0.0244273	-0.128483	-0.0438755	-0.0994272	0.0428329	0.134262	0.0689571	0.395465	0.0696524
WM2353	megavidus	female	0.504147	0.116	-0.386137	0.156444	-0.402849	0.0913774	-0.257252	-0.109669	0.032051	-0.240517	0.123064	-0.123859	0.0879773	-0.0219488	-0.127924	-0.0463681	-0.0974908	0.0395516	0.127622	0.0666529	0.396792	0.0723362
WM2354	megavidus	male	0.513582	0.113133	-0.394596	0.149567	-0.416788	0.0900708	-0.24916	-0.102592	0.0378183	-0.235185	0.122057	-0.12338	0.0851383	-0.0264746	-0.117697	-0.0397173	-0.091865	0.0444283	0.129871	0.0656285	0.381639	0.0645211
WM2356	megavidus	male	0.503188	0.118677	-0.388907	0.146844	-0.40854	0.0865204	-0.268003	-0.103604	0.0222372	-0.236719	0.116548	-0.119413	0.0902486	-0.0274286	-0.117058	-0.0418101	-0.0820473	0.0428663	0.132173	0.0632417	0.400161	0.0708258
WM2948	megavidus	female	0.498318	0.113616	-0.38936	0.155899	-0.415172	0.0876993	-0.266154	-0.108034	0.0336481	-0.238389	0.12736	-0.120875	0.0977042	-0.024073	-0.115942	-0.0399745	-0.0909076	0.0414058	0.131996	0.0663665	0.388508	0.0663592
WM2949	megavidus	female	0.483206	0.111781	-0.383408	0.164438	-0.421488	0.0878685	-0.276256	-0.121085	0.0340421	-0.242637	0.137707	-0.113528	0.106396	-0.0207021	-0.117852	-0.0407401	-0.0885896	0.0442657	0.139589	0.0670878	0.386654	0.0632516
WM2950	megavidus	female	0.505753	0.109933	-0.378557	0.151649	-0.411533	0.0817413	-0.263742	-0.106329	0.0309392	-0.235068	0.133988	-0.111554	0.0867633	-0.0237061	-0.132038	-0.0416221	-0.0961188	0.0432865	0.123079	0.0637045	0.401466	0.0679638
WM2951	megavidus	female	0.506196	0.112328	-0.385213	0.148326	-0.407277	0.0822868	-0.265793	-0.105919	0.0193888	-0.231445	0.128181	-0.114871	0.0965751	-0.0285978	-0.127193	-0.0443579	-0.0911497	0.0445573	0.12674	0.0676244	0.399545	0.0700683
WM2952	megavidus	male	0.512447	0.105166	-0.404089	0.152432	-0.421487	0.0825657	-0.236618	-0.107705	0.0314888	-0.219027	0.112635	-0.113751	0.0906659	-0.0201963	-0.113276	-0.0359248	-0.0916782	0.0355699	0.118638	0.0605848	0.401275	0.0602854
WM2953	megavidus	female	0.495833	0.11434	-0.384198	0.164094	-0.41983	0.0948426	-0.258692	-0.114966	0.0281712	-0.2461	0.133858	-0.112943	0.0991869	-0.0251496	-0.115972	-0.0475419	-0.0889392	0.0382142	0.12298	0.0648911	0.387602	0.0703192
WM2954	megavidus	male	0.51104	0.111577	-0.391387	0.149949	-0.412471	0.0864926	-0.245608	-0.104401	0.0298417	-0.226841	0.11653	-0.123269	0.0943578	-0.0258806	-0.126076	-0.0393984	-0.100781	0.0395658	0.127073	0.0624276	0.397481	0.0697783
WM2955	megavidus	male	0.504161	0.116248	-0.389415	0.156584	-0.412664	0.0860274	-0.247366	-0.111362	0.0190588	-0.234265	0.114713	-0.120317	0.0804104	-0.0233989	-0.112525	-0.0419903	-0.092073	0.0357872	0.129118	0.0662546	0.406583	0.0704326
WM2956	megavidus	female	0.496513	0.112257	-0.396492	0.152556	-0.414365	0.0843888	-0.271612	-0.110383	0.00937052	-0.235743	0.132516	-0.110643	0.0992055	-0.0234243	-0.108576	-0.0441538	-0.0726034	0.0395128	0.13329	0.0679214	0.392753	0.0677103
WM2957	nigroscutum	male	0.492454	0.114468	-0.393216	0.168081	-0.421578	0.0972223	-0.25471	-0.117763	0.0381215	-0.243742	0.127707	-0.122801	0.0938462	-0.02767	-0.113945	-0.044575	-0.0801118	0.0407755	0.129524	0.0654877	0.381906	0.0705171
WM2958	nigroscutum	male	0.499537	0.110961	-0.397997	0.158803	-0.422552	0.0878951	-0.247182	-0.108111	0.0373936	-0.226378	0.127676	-0.115804	0.0860529	-0.0285386	-0.115185	-0.0411773	-0.0862103	0.0393559	0.118426	0.0631172	0.400041	0.0598757
WM2959	nigroscutum	male	0.512076	0.112906	-0.389814	0.158229	-0.418042	0.0901657	-0.244832	-0.106813	0.0364801	-0.2327	0.125004	-0.122332	0.0768484	-0.0289253	-0.11167	-0.0435187	-0.0892749	0.0392994	0.106643	0.0669401	0.396582	0.0667493
WM2960	nigroscutum	male	0.507479	0.116744	-0.399037	0.160068	-0.426984	0.0893214	-0.238568	-0.108691	0.0255102	-0.230725	0.123335	-0.117204	0.0841	-0.0281347	-0.104003	-0.044402	-0.0812591	0.0395595	0.119095	0.0640696	0.390332	0.0593928
WM2961	nigroscutum	female	0.497165	0.116736	-0.383757	0.165361	-0.413766	0.0907893	-0.260768	-0.118211	0.0240007	-0.248037	0.134059	-0.120792	0.0909136	-0.0267664	-0.106231	-0.0420042	-0.0946824	0.043644	0.124056	0.0678035	0.38901	0.0714766
WM2962	nigroscutum	female	0.49653	0.103802	-0.396871	0.157526	-0.430429	0.0855651	-0.253054	-0.109167	0.0297105	-0.233277	0.128875	-0.110775	0.0936408	-0.0218641	-0.104537	-0.0389328	-0.082064	0.0389065	0.124252	0.062892	0.393945	0.0653248
WM2963	nigroscutum	female	0.506745	0.115376	-0.380231	0.15717	-0.418199	0.0834712	-0.255808	-0.107931	0.0212948	-0.239654	0.122457	-0.120029	0.092316	-0.0240805	-0.115537	-0.0449038	-0.0889599	0.0420157	0.12035	0.0683672	0.395573	0.0701983
WM2964	nigroscutum	female	0.493784	0.108339	-0.402932	0.153403	-0.421981	0.0856985	-0.262681	-0.108091	0.0272705	-0.232371	0.130488	-0.110756	0.0909921	-0.0255975	-0.109609	-0.0384779	-0.0725852	0.0403872	0.134254	0.0650565	0.393	0.0624098
WM2965	nigroscutum	female	0.502931	0.10377	-0.397758	0.149286	-0.42416	0.079063	-0.265537	-0.10582	0.0229775	-0.229276	0.135321	-0.109739	0.10056	-0.020383	-0.10675	-0.0342721	-0.0815057	0.0421654	0.124926	0.0642406	0.388995	0.0609646
WM2967	nigroscutum	female	0.503483	0.116269	-0.388221	0.159881	-0.418252	0.0916688	-0.257601	-0.113303	0.0286731	-0.239738	0.128301	-0.11777	0.0896623	-0.0287383	-0.110503	-0.0423683	-0.0828499	0.0404716	0.117896	0.0665998	0.389412	0.0670281
WM2969	nigroscutum	female	0.500788	0.109117	-0.387917	0.160388	-0.424728	0.0912604	-0.255471	-0.110828	0.0305594	-0.24099	0.132813	-0.115174	0.0903769	-0.0250302	-0.111161	-0.0442175	-0.080382	0.0386151	0.115636	0.0669849	0.389485	0.0698737
WM2970	nigroscutum	female	0.496645	0.109602	-0.400678	0.155374	-0.418793	0.0860118	-0.258081	-0.101598	0.024777	-0.240509	0.139165	-0.114047	0.100028	-0.0254052	-0.111123	-0.0414357	-0.0803535	0.0427614	0.118829	0.0654192	0.389584	0.0638263
WM2971	nigroscutum	female	0.500229	0.10482	-0.393659	0.156375	-0.422801	0.0858876	-0.256826	-0.11082	0.0345066	-0.23255	0.129537	-0.113322	0.0891529	-0.0245841	-0.110564	-0.0401164	-0.0833542	0.0433092	0.11735	0.0656659	0.39643	0.0653342
WM2972	nigroscutum	female	0.495995	0.111729	-0.402399	0.162696	-0.414706	0.0908092	-0.259821	-0.112542	0.0285001	-0.241758	0.129701	-0.117115	0.102353	-0.0264467	-0.109636	-0.04165	-0.0781453	0.040494	0.124922	0.0656974	0.383237	0.0680866
WM2973	nigroscutum	female	0.500618	0.114944	-0.389507	0.160392	-0.415273	0.0922997	-0.257909	-0.112057	0.0325339	-0.238714	0.126049	-0.119204	0.0820658	-0.0277145	-0.110257	-0.0463154	-0.0875014	0.041177	0.125878	0.065161	0.393303	0.070032
WM2974	nigroscutum	female	0.502579	0.109043	-0.38904	0.160857	-0.421941	0.0894278	-0.252056	-0.121768	0.0325998	-0.233023	0.123339	-0.112805	0.0900864	-0.022155	-0.112501	-0.0432321	-0.0886896	0.0426952	0.122136	0.0678157	0.393487	0.0631444
WM2976	nigroscutum	male	0.497794	0.125125	-0.387044	0.164249	-0.41357	0.0959692	-0.244924	-0.110073	0.0399879	-0.239948	0.115511	-0.132443	0.0769109	-0.0289301	-0.116122	-0.0426945	-0.0945023	0.0367406	0.123745	0.0642782	0.402213	0.067727
ME160D	pseudomoenium	male	0.52468	0.102443	-0.391599	0.149901	-0.425241	0.0816039	-0.236353	-0.109574	0.0300853	-0.221578	0.118522	-0.113171	0.0730673	-0.0225351	-0.105877	-0.0387008	-0.0919119	0.0425796	0.104585	0.0658024	0.400042	0.06323
ME163	pseudomoenium	male	0.513017	0.107412	-0.389293	0.155462	-0.426664	0.0838358	-0.250247	-0.109404	0.0366303	-0.233138	0.116894	-0.11673	0.0887357	-0.0208358	-0.110165	-0.039133	-0.0952805	0.0413092	0.136799	0.0669669	0.379573	0.0642538
ME164	pseudomoenium	male	0.521836	0.129657	-0.373705	0.154687	-0.401152	0.089391	-0.247263	-0.10693	0.0202653	-0.240372	0.113164	-0.128892	0.0707628	-0.0254832	-0.116757	-0.0441888	-0.104227	0.0353754	0.110998	0.0656473	0.406079	0.0711071
ME165	pseudomoenium	male	0.524345	0.110633	-0.388021	0.150337	-0.413861	0.0839286	-0.245393	-0.113266	0.0227983	-0.227268	0.118217	-0.116341	0.0797284	-0.0224044	-0.108892	-0.0388237	-0.0953534	0.041046	0.108945	0.0677253	0.397486	0.0644333
ME166	pseudomoenium	male	0.518989	0.111254	-0.377246	0.150978	-0.419116	0.0849433	-0.24967	-0.114792	0.0200344	-0.230283	0.110125	-0.117066	0.083438	-0.0200915	-0.112621	-0.0438115	-0.0955276	0.0381244	0.12291	0.0694801	0.398683	0.0712647
ME167	pseudomoenium	male	0.514969	0.106602	-0.395315	0.140684	-0.415344	0.0790951	-0.251045	-0.103653	0.0155101	-0.228054	0.112699	-0.113933	0.0855323	-0.0191975	-0.105258	-0.0362814	-0.0865121	0.0398974	0.116677	0.0704328	0.408087	0.0644085
ME168	pseudomoenium	male	0.517166	0.116686	-0.377413	0.162115	-0.421452	0.0889092	-0.236329	-0.112748	0.0334169	-0.238641	0.116217	-0.12663	0.0743287	-0.0257211	-0.111362	-0.0420139	-0.0954075	0.040638	0.102717	0.0683938	0.398117	0.0690113
ME169	pseudomoenium	male	0.511669	0.111189	-0.387966	0.156996	-0.426004	0.0864732	-0.240021	-0.106569	0.0370835	-0.227517	0.119877	-0.1189	0.081845	-0.0251759	-0.116839	-0.0427506	-0.095797	0.0391426	0.12207	0.06374	0.394082	0.0633725
ME170	pseudomoenium	male	0.510308	0.104564	-0.394216	0.149596	-0.425178	0.0878043	-0.237953	-0.107179	0.0276675	-0.224012	0.124466	-0.115501	0.078843	-0.0204678	-0.108876	-0.0439047	-0.0932971	0.0399827	0.113768	0.0655163	0.404467	0.063602
WM1192	pseudomoenium	male	0.511773	0.115553	-0.393776	0.160259	-0.418334	0.0912669	-0.237781	-0.110569	0.0337767	-0.23268	0.115776	-0.126022	0.0818522	-0.0290422	-0.108029	-0.0442692	-0.0951842	0.0410051	0.119055	0.0690108	0.390872	0.0654865
WM1193	pseudomoenium	male	0.510508	0.116307	-0.39271	0.157632	-0.419255	0.0889106	-0.237194	-0.110635	0.027336	-0.230807	0.111032	-0.125205	0.0806723	-0.0278556	-0.108667	-0.0389628	-0.0918024	0.0362045	0.121133	0.0673596	0.398946	0.0670509
WM1194	pseudomoenium	male	0.511109	0.115915	-0.388505	0.154578	-0.429048	0.0870458	-0.239768	-0.105547	0.0252171	-0.232718	0.113836	-0.124813	0.0790741	-0.0264798	-0.104778	-0.0414147	-0.0806696	0.0386813	0.116956	0.0694694	0.396578	0.0652824
WM1195	pseudomoenium	male	0.511238	0.119593	-0.388793	0.159093	-0.419376	0.093327	-0.249637	-0.113717	0.0213893	-0.241741	0.121987	-0.121884	0.0873814	-0.0286314	-0.102069	-0.0415095	-0.0861316	0.0380641	0.1215	0.0692463	0.382512	0.0681582
WM1196	pseudomoenium	male	0.508181	0.114543	-0.388778	0.155226	-0.418239	0.0901921	-0.242035	-0.109754	0.0234178	-0.24095	0.122202	-0.121827	0.083771	-0.0261428	-0.105469	-0.0410958	-0.0959116	0.0418781	0.116548	0.0710551	0.396312	0.0668758
WM1197	pseudomoenium	male	0.515658	0.125649	-0.381967	0.157741	-0.410454	0.0896996	-0.242042	-0.109317	0.0187359	-0.239866	0.119396	-0.127502	0.0778967	-0.0308738	-0.115063	-0.043408	-0.0957701	0.0393579	0.118414	0.069931	0.395196	0.0685888
ME171	pseudomoenium	female	0.496533	0.118809	-0.379594	0.165706	-0.423454	0.0971451	-0.261311	-0.123932	0.0360577	-0.250565	0.128295	-0.119368	0.0940758	-0.0214794	-0.114104	-0.039852	-0.0824477	0.0412068	0.124924	0.0664662	0.381025	0.0658647
ME172	pseudomoenium	female	0.50378	0.11685	-0.374107	0.158032	-0.423082	0.0905041	-0.253849	-0.11661	0.0161924	-0.239699	0.124062	-0.118071	0.0849373	-0.0250915	-0.111378	-0.046747	-0.0883486	0.0396596	0.122912	0.0677576	0.39888	0.0734149
ME173	pseudomoenium	female	0.497756	0.112642	-0.372423	0.154945	-0.422191	0.0922553	-0.266887	-0.120037	0.0228052	-0.241972	0.129393	-0.113514	0.0944361	-0.025219	-0.108528	-0.040412	-0.0965522	0.0398705	0.125486	0.0709563	0.396705	0.0704855
ME174	pseudomoenium	female	0.502331	0.11258	-0.382626	0.159196	-0.420406	0.089979	-0.264625	-0.114212	0.0302653	-0.243104	0.132504	-0.113262	0.0922753	-0.0251495	-0.107986	-0.0403655	-0.0899302	0.0399615	0.121108	0.0672146	0.38709	0.0671623
ME175	pseudomoenium	female	0.50192	0.114385	-0.375497	0.15465	-0.416053	0.0878238	-0.260782	-0.114913	0.022404	-0.242171	0.125165	-0.118086	0.090164	-0.0259218	-0.119586	-0.0405065	-0.0930237	0.0425624	0.127383	0.0694428	0.397907	0.0727348
ME176	pseudomoenium	female	0.505338	0.126865	-0.373901	0.15874	-0.410661	0.0954091	-0.2583	-0.113315	0.0250213	-0.253618	0.120794	-0.129798	0.0820666	-0.0276223	-0.115999	-0.0425401	-0.0837189	0.0404665	0.115069	0.0724505	0.394291	0.0729618
ME177	pseudomoenium	female	0.510086	0.118745	-0.372394	0.15304	-0.413951	0.0892015	-0.271051	-0.113392	0.0122558	-0.247814	0.126307	-0.119664	0.0887285	-0.0253885	-0.108778	-0.0431993	-0.0833114	0.0414754	0.124319	0.0684179	0.387789	0.0785782
ME178	pseudomoenium	male	0.523781	0.106512	-0.403691	0.152613	-0.41204	0.0824249	-0.241268	-0.107677	0.0262557	-0.237139	0.125726	-0.120722	0.0817386	-0.0214726	-0.114139	-0.0385298	-0.083797	0.0464777	0.122799	0.0736387	0.374635	0.0638746
ME179	pseudomoenium	male	0.507588	0.116483	-0.377191	0.164981	-0.421415	0.0958149	-0.251691	-0.113826	0.0375869	-0.233374	0.125079	-0.119672	0.084805	-0.0277458	-0.114889	-0.0482706	-0.0994423	0.0314828	0.117036	0.0627889	0.392533	0.0713386
ME180	pseudomoenium	male	0.518138	0.117063	-0.380233	0.153748	-0.413159	0.0878002	-0.248025	-0.106758	0.0236833	-0.237029	0.121085	-0.122399	0.0800814	-0.0272194	-0.116776	-0.0449014	-0.0934173	0.0393341	0.112821	0.0696708	0.3958	0.0706904
ME181	pseudomoenium	male	0.515762	0.118256	-0.388152	0.150887	-0.405493	0.085535	-0.243057	-0.108519	0.01724	-0.241188	0.11563	-0.123435	0.0680922	-0.0273037	-0.106967	-0.0399705	-0.0941103	0.0443566	0.114017	0.0721063	0.407038	0.0692751
